# Supplementary material for: Diazido­{(S)-1-phenyl-N,N-bis­[(2-pyrid­yl)meth­yl]ethanamine}­copper(II)
Source: Acta Crystallogr Sect E Struct Rep Online. 2011 Jun 11;67(Pt 7):m873–4. doi: 10.1107/S1600536811021234 (PMC3152144; doi:10.1107/S1600536811021234)
Supplement: Supplementary file 2 [file e-67-0m873-Isup2.hkl]

#
# h,k,l, Fc-squared, Fo-squared, sigma(Fo-squared) and status flag
#
data_I
_shelx_title ' chiral-m in P2(1)'
_shelx_refln_list_code          4
_shelx_F_calc_maximum      100.18
_exptl_crystal_F_000       466.00
_reflns_d_resolution_high  0.7486
 
loop_
 _symmetry_equiv_pos_as_xyz
 'x, y, z'
 '-x, y+1/2, -z'
 
_cell_length_a     6.9972
_cell_length_b    14.5060
_cell_length_c    10.2828
_cell_angle_alpha  90.000
_cell_angle_beta   98.413
_cell_angle_gamma  90.000
 
_shelx_F_squared_multiplier     1.000
 
loop_
 _refln_index_h
 _refln_index_k
 _refln_index_l
 _refln_F_squared_calc
 _refln_F_squared_meas
 _refln_F_squared_sigma
 _refln_observed_status
   1 -19   0        1.17       25.52     15.30 o
   0 -18   0        7.67       19.70     18.78 o
   1 -18   0       18.91       14.81     13.61 o
   2 -18   0       34.42       21.00     14.21 o
   3 -18   0       25.47       -7.19     12.79 o
   1 -17   0        5.81       -4.91     21.79 o
   2 -17   0       10.40        3.93     10.32 o
   3 -17   0        7.06       11.75     11.55 o
   4 -17   0       17.27        9.00     13.68 o
   0 -16   0      100.86      155.41     56.90 o
   1 -16   0      106.59      193.78     44.28 o
   2 -16   0       64.80       61.19     29.83 o
   3 -16   0       76.26       -0.86     15.05 o
   4 -16   0       26.71        0.12     16.27 o
   5 -16   0       10.93      -11.10     11.76 o
   1 -15   0       36.59       38.22     27.55 o
   2 -15   0       61.40       38.67     27.34 o
   3 -15   0       73.85       84.67     29.34 o
   4 -15   0       23.48        2.60     14.11 o
   5 -15   0       24.99       -4.10     19.18 o
   0 -14   0      468.58      636.64     88.87 o
   1 -14   0      133.15      189.59     41.97 o
   2 -14   0      147.55      184.41     37.14 o
   3 -14   0      100.76       64.42     26.56 o
   4 -14   0       66.32       92.58     28.11 o
   5 -14   0       29.74       -2.17      8.92 o
   6 -14   0       24.47       -4.23      9.59 o
   1 -13   0       55.00       53.58     29.57 o
   2 -13   0       21.82       61.29     27.07 o
   3 -13   0       53.56       59.15     24.62 o
   4 -13   0       69.92      101.23     29.07 o
   5 -13   0       74.97       50.81     20.04 o
   6 -13   0       21.81       -0.69      9.61 o
   0 -12   0      275.29      331.13     66.05 o
   1 -12   0      734.06      757.71     60.71 o
   2 -12   0      199.09      196.83     35.02 o
   3 -12   0      363.45      405.38     40.48 o
   4 -12   0      160.53      132.35     28.55 o
   5 -12   0       48.86       51.72     20.62 o
   6 -12   0       32.08       -6.62     11.92 o
   7 -12   0       14.22       -7.57      8.28 o
   1 -11   0      170.49      119.57     31.36 o
   2 -11   0       15.16      -13.87     30.62 o
   3 -11   0        4.60      -12.61     14.02 o
   4 -11   0       28.18       20.42     16.82 o
   5 -11   0       83.14      126.80     25.93 o
   6 -11   0      119.24       58.67     21.82 o
   7 -11   0       54.34       -7.37      7.37 o
   0 -10   0     1253.82     1202.20     98.57 o
   1 -10   0      884.06      950.38     61.49 o
   2 -10   0      637.01      692.38     36.78 o
   3 -10   0      125.97      145.17     18.95 o
   4 -10   0      389.49      424.92     37.72 o
   5 -10   0       53.72       64.02     16.21 o
   6 -10   0       48.72       48.89     15.66 o
   7 -10   0        2.98        1.11      6.74 o
   1  -9   0      345.06      349.68     39.07 o
   2  -9   0       34.81       38.44     14.14 o
   3  -9   0       50.32       24.10     12.07 o
   4  -9   0      188.77      224.13     22.90 o
   5  -9   0      114.40      134.73     19.67 o
   6  -9   0      155.23      220.04     32.16 o
   7  -9   0      109.36        5.31      8.47 o
   8  -9   0       21.80       14.82     11.55 o
   0  -8   0      652.76      642.93     66.55 o
   1  -8   0      288.03      264.83     32.01 o
   2  -8   0     1285.31     1323.21     47.52 o
   3  -8   0      455.36      461.52     21.75 o
   4  -8   0      375.56      372.96     35.87 o
   5  -8   0      640.94      694.39     35.38 o
   6  -8   0       60.86       63.77     24.60 o
   7  -8   0       33.54       28.47     20.39 o
   8  -8   0       12.18      -11.67     13.36 o
   1  -7   0      317.22      312.17     35.45 o
   2  -7   0      211.71      192.00     16.61 o
   3  -7   0      458.94      446.23     19.93 o
   4  -7   0      200.89      232.33     15.03 o
   5  -7   0        6.00       10.14     14.92 o
   6  -7   0      372.69      429.94     50.17 o
   7  -7   0       84.73      131.20     35.07 o
   8  -7   0      111.44       -1.81     12.27 o
   0  -6   0      568.22      573.64     52.60 o
   1  -6   0     2130.90     2092.58     77.82 o
   2  -6   0     1494.10     1471.83     38.87 o
   3  -6   0      681.31      625.05     22.33 o
   4  -6   0      181.59      196.97     15.74 o
   5  -6   0      497.69      543.90     52.47 o
   6  -6   0       82.63      106.29     30.85 o
   7  -6   0       84.74      113.96     32.07 o
   8  -6   0        3.80       -4.98     10.87 o
   1  -5   0      425.24      447.25     28.63 o
   2  -5   0      614.70      610.57     20.43 o
   3  -5   0     1333.83     1366.78     87.43 o
   4  -5   0      698.48      737.51     33.68 o
   5  -5   0      462.67      504.82     49.79 o
   6  -5   0        5.02       -1.30     12.01 o
   7  -5   0      248.10      334.75     46.68 o
   8  -5   0       53.37       -2.02     10.97 o
   0  -4   0      540.82      520.23     46.23 o
   1  -4   0     1462.35     1439.35     53.54 o
   2  -4   0     2123.79     2163.78     75.88 o
   3  -4   0     2421.38     2420.31    101.32 o
   4  -4   0      611.96      622.15     41.21 o
   5  -4   0      225.59      231.90     18.47 o
   6  -4   0      328.39      326.00     41.75 o
   7  -4   0       52.51       58.69     23.04 o
   8  -4   0        1.90       -5.73     12.16 o
   9  -4   0        5.77      -11.18     14.16 o
   1  -3   0     7445.66     7860.86    151.48 o
   2  -3   0      976.58      969.50     44.60 o
   3  -3   0     1158.75     1172.86     45.42 o
   4  -3   0     1630.64     1654.68     46.85 o
   5  -3   0     1196.79     1219.52     51.03 o
   6  -3   0      385.09      379.83     44.79 o
   7  -3   0      131.81      121.80     34.42 o
   8  -3   0       68.66       -4.06     13.56 o
   9  -3   0       15.18       24.62     18.19 o
   0  -2   0     6065.50     6092.03    246.62 o
   1  -2   0     9802.78    10201.04    294.21 o
   2  -2   0     4659.38     4693.85    133.74 o
   3  -2   0     1965.11     2006.15     53.48 o
   4  -2   0      644.40      657.71     23.24 o
   5  -2   0      208.18      225.62     32.69 o
   6  -2   0       36.66       43.74     19.38 o
   7  -2   0       31.28       52.20     22.38 o
   8  -2   0        9.48       -0.86     13.79 o
   9  -2   0       21.10      -13.04     13.04 o
   1  -1   0      753.67      723.96     24.86 o
   2  -1   0     5600.77     5952.57    143.04 o
   3  -1   0       28.35       33.87      5.21 o
   4  -1   0      425.54      380.35     17.06 o
   5  -1   0      999.04      976.60     45.98 o
   6  -1   0      658.90      638.48     36.35 o
   7  -1   0      139.14      119.17     32.72 o
   8  -1   0       90.31       19.10     19.44 o
   9  -1   0       10.00      -10.51     13.23 o
   1   0   0     6194.70     6318.33    147.76 o
   2   0   0     2349.50     2392.01     60.63 o
   3   0   0        4.23        3.90      3.68 o
   4   0   0       78.42      100.41      9.68 o
   5   0   0      161.68      154.51     13.02 o
   6   0   0      255.15      207.53     20.80 o
   7   0   0        6.44       -1.85      9.91 o
   8   0   0       16.41       38.72     18.89 o
   9   0   0        1.73        0.52     13.26 o
   1   1   0      766.14      752.87     20.89 o
   2   1   0     5818.53     6101.53    144.60 o
   3   1   0       36.00       36.11      6.18 o
   4   1   0      442.18      421.08     19.22 o
   5   1   0     1013.54     1038.94     36.90 o
   6   1   0      618.13      583.02     36.54 o
   7   1   0      138.85      130.87     19.52 o
   8   1   0      100.90       62.89     22.79 o
   9   1   0        8.35       -1.54     13.34 o
   1   2   0    10035.76    10331.54    239.93 o
   2   2   0     4249.74     4297.63    109.59 o
   3   2   0     1993.45     2033.30     56.67 o
   4   2   0      670.47      640.40     26.15 o
   5   2   0      234.24      229.96     20.48 o
   6   2   0       38.10       39.46     12.33 o
   7   2   0       30.53       25.25     11.37 o
   8   2   0        7.65      -10.95     10.95 o
   9   2   0       20.59      -13.56     13.56 o
   1   3   0     7579.07     7798.88    229.59 o
   2   3   0     1063.45     1041.33     32.11 o
   3   3   0     1264.78     1299.01     40.05 o
   4   3   0     1666.21     1649.02     51.60 o
   5   3   0     1194.27     1165.06     42.84 o
   6   3   0      342.00      357.83     28.95 o
   7   3   0      148.09      194.64     23.71 o
   8   3   0       55.20       12.36     14.62 o
   9   3   0       23.03       -1.31     13.25 o
   2   4   0     2196.72     2173.26     60.05 o
   3   4   0     2502.18     2420.28     68.12 o
   4   4   0      663.30      656.70     31.30 o
   5   4   0      186.13      171.86     21.26 o
   6   4   0      287.63      268.94     26.09 o
   7   4   0       40.80       26.37     18.51 o
   8   4   0        1.29        8.04     11.61 o
   9   4   0        6.13       -6.55     13.66 o
   2   5   0      655.55      679.76     44.88 o
   3   5   0     1351.96     1366.80     44.87 o
   4   5   0      738.02      727.43     39.64 o
   5   5   0      482.78      476.35     33.12 o
   6   5   0       19.31       33.18     13.25 o
   7   5   0      238.17      286.60     44.16 o
   8   5   0       52.55       10.76     11.72 o
   4   6   0      170.05      161.67     20.21 o
   5   6   0      548.83      554.76     36.62 o
   6   6   0       66.22       72.33     25.34 o
   7   6   0       73.15       28.93     21.47 o
   8   6   0        2.50        1.72     11.33 o
   5   7   0        1.25        1.75     12.97 o
   6   7   0      388.59      356.04     47.59 o
   7   7   0       90.60       65.57     28.63 o
   8   7   0      112.31        5.25     14.39 o
   7   8   0       33.34        3.62     16.11 o
   8   8   0       14.64      -12.33     12.33 o
  -1 -19   1       10.51       27.14     16.24 o
   0 -19   1        2.76       47.36     16.95 o
   1 -19   1       19.46       29.89     14.63 o
  -3 -18   1        2.38       -8.63     29.37 o
  -2 -18   1       21.21        4.35     38.06 o
  -1 -18   1        8.46       13.12     27.28 o
   0 -18   1       31.58       -0.47     10.92 o
   1 -18   1       35.36       24.95     12.97 o
   2 -18   1       47.18        8.50     15.04 o
   3 -18   1       39.87       -1.42     16.89 o
  -4 -17   1       30.79       15.98     16.67 o
  -3 -17   1       46.44       29.78     16.03 o
  -2 -17   1        7.53       13.14     18.13 o
  -1 -17   1       18.72       -7.87     28.41 o
   0 -17   1       13.26       27.20     26.80 o
   1 -17   1        6.67       17.39     23.26 o
   2 -17   1       11.76        4.23      9.78 o
   3 -17   1        2.52       -5.30     12.20 o
   4 -17   1       12.56       -3.27     21.35 o
  -5 -16   1        7.51       -2.17     14.15 o
  -4 -16   1        4.16       10.10     13.63 o
  -3 -16   1       14.92       14.52     25.32 o
  -2 -16   1       11.35       36.37     25.94 o
  -1 -16   1       39.54      100.52     39.68 o
   0 -16   1       59.69       60.39     33.85 o
   1 -16   1       98.28       85.70     34.01 o
   2 -16   1      123.44      143.92     37.24 o
   3 -16   1       89.22       14.74     15.11 o
   4 -16   1       48.43       -4.97     11.67 o
   5 -16   1       11.96      -13.21     30.47 o
  -5 -15   1       37.44       28.83     64.36 o
  -4 -15   1       91.21       70.08     67.44 o
  -3 -15   1       73.30       41.92     30.35 o
  -2 -15   1       98.97      113.32     34.59 o
  -1 -15   1       73.50      112.53     37.87 o
   0 -15   1       77.82      117.00     37.65 o
   1 -15   1       23.30       34.10     31.41 o
   2 -15   1        7.80       44.39     27.22 o
   3 -15   1        7.52       19.77     21.84 o
   4 -15   1        2.40       -8.79     12.79 o
   5 -15   1        7.57        3.65     14.65 o
  -6 -14   1        2.62       12.64     12.49 o
  -5 -14   1       10.61       22.29     29.33 o
  -4 -14   1        5.11        5.40     26.19 o
  -3 -14   1       27.10        6.35     20.52 o
  -2 -14   1       47.88       36.93     16.28 o
  -1 -14   1       38.95       55.67     31.55 o
   0 -14   1      224.64      260.77     45.20 o
   1 -14   1      136.30      147.27     37.49 o
   2 -14   1      251.65      277.46     44.87 o
   3 -14   1      215.30      295.97     43.71 o
   4 -14   1       69.67       99.35     26.67 o
   6 -14   1       19.98       -1.64     11.34 o
  -6 -13   1      103.03       22.71     40.94 o
  -5 -13   1       70.70       95.40     26.04 o
  -4 -13   1      125.76      146.77     30.79 o
  -3 -13   1      144.87      174.10     35.12 o
  -2 -13   1      186.49      216.39     27.10 o
  -1 -13   1      199.71      264.83     45.26 o
   0 -13   1       36.73       48.52     29.53 o
   1 -13   1      244.72      313.39     46.82 o
   2 -13   1       37.07       38.38     25.42 o
   3 -13   1       12.82       -0.37     18.37 o
   4 -13   1       54.81       89.07     25.71 o
   5 -13   1       40.92       10.33     13.64 o
   6 -13   1        5.15        7.89     17.24 o
  -7 -12   1        0.33        2.89     11.97 o
  -6 -12   1       14.36       19.73     15.74 o
  -5 -12   1        9.64       -8.87     13.57 o
  -4 -12   1       28.06        5.19     16.00 o
  -3 -12   1       14.09       25.89     14.26 o
  -2 -12   1      223.83      227.90     27.00 o
  -1 -12   1      343.16      322.89     45.64 o
   0 -12   1      119.05      159.26     38.77 o
   1 -12   1      172.40      138.67     36.12 o
   2 -12   1      125.54      105.21     28.56 o
   3 -12   1      222.73      188.87     32.76 o
   4 -12   1      167.21      223.73     34.45 o
   5 -12   1       62.79      125.99     28.03 o
   6 -12   1       26.63        4.75     12.27 o
   7 -12   1       44.42       -2.62      8.42 o
  -7 -11   1       55.18       34.59     21.79 o
  -6 -11   1       58.37       79.55     18.17 o
  -5 -11   1      102.65      174.88     30.26 o
  -4 -11   1      125.37      134.61     26.99 o
  -3 -11   1      250.25      276.71     26.09 o
  -2 -11   1      553.62      601.17     36.70 o
  -1 -11   1      823.74      811.09     69.89 o
   0 -11   1      307.36      336.52     45.26 o
   1 -11   1      200.26      176.59     38.79 o
   2 -11   1       20.09       29.92     21.50 o
   3 -11   1      182.10      207.92     45.06 o
   4 -11   1       31.61       32.01     17.04 o
   5 -11   1       42.26       38.83     14.78 o
   6 -11   1       31.98        7.34     10.46 o
   7 -11   1        9.86        4.74      7.98 o
  -7 -10   1       24.01       19.77     14.96 o
  -6 -10   1       20.97       18.62     13.40 o
  -5 -10   1       47.31       50.84     14.20 o
  -4 -10   1        3.18       17.36     14.66 o
  -3 -10   1      163.00      180.05     21.59 o
  -2 -10   1      331.80      352.45     29.07 o
  -1 -10   1      460.09      442.04     45.68 o
   0 -10   1     1119.81      997.68     63.55 o
   1 -10   1      566.79      499.23     46.51 o
   2 -10   1       59.56       73.49     23.66 o
   3 -10   1      289.70      312.09     35.04 o
   4 -10   1      114.17      117.45     18.27 o
   5 -10   1      181.91      214.91     26.58 o
   6 -10   1      115.74      146.27     23.11 o
  -8  -9   1       37.56       33.47     34.32 o
  -7  -9   1       89.59       89.81     46.97 o
  -6  -9   1       83.88      132.08     20.54 o
  -5  -9   1      361.68      370.04     26.87 o
  -4  -9   1      355.60      409.72     27.36 o
  -3  -9   1      461.55      505.94     29.66 o
  -2  -9   1      807.83      920.30     41.60 o
  -1  -9   1      431.60      391.13     51.64 o
   0  -9   1      670.35      634.54     49.22 o
   1  -9   1       77.41       79.72     23.76 o
   2  -9   1       46.41       34.19     18.66 o
   3  -9   1       50.57       30.55     27.64 o
   4  -9   1       70.01       72.21     15.80 o
   5  -9   1       40.52       38.88     21.61 o
   6  -9   1       26.11       12.94     12.00 o
   7  -9   1        2.42       -5.73      5.73 o
   8  -9   1       14.49       -6.89      8.16 o
  -8  -8   1       12.38      -11.32     12.63 o
  -7  -8   1       33.88       21.28     16.38 o
  -6  -8   1        6.01       15.08     10.73 o
  -5  -8   1      106.83      101.12     18.82 o
  -4  -8   1       17.56       11.86      7.74 o
  -3  -8   1      304.74      304.43     18.22 o
  -2  -8   1      428.56      392.16     30.84 o
  -1  -8   1      418.45      353.37     35.11 o
   0  -8   1      947.96      961.26     54.51 o
   1  -8   1     1258.68     1324.43    101.22 o
   2  -8   1      431.75      391.16     33.58 o
   3  -8   1      279.93      301.15     16.45 o
   4  -8   1      919.91      965.57     40.67 o
   5  -8   1      370.86      354.08     44.08 o
   6  -8   1      325.54      333.72     46.32 o
   7  -8   1       47.54        0.81     12.87 o
   8  -8   1       15.91       15.07     16.93 o
  -8  -7   1       15.30       -3.20     12.27 o
  -7  -7   1      138.50      164.76     39.06 o
  -6  -7   1      261.84      277.06     40.86 o
  -5  -7   1      411.81      414.90     47.12 o
  -4  -7   1      726.44      763.44     27.76 o
  -3  -7   1      481.47      496.17     21.28 o
  -2  -7   1       68.62       51.53     12.10 o
  -1  -7   1      391.75      331.43     54.06 o
   0  -7   1      657.68      594.61     48.85 o
   1  -7   1      163.62      141.86     35.29 o
   2  -7   1        3.75        6.64      8.01 o
   3  -7   1        4.33       -1.84      5.26 o
   4  -7   1       35.35       33.49     11.83 o
   5  -7   1       32.78       42.45     20.85 o
   6  -7   1       77.57       94.43     31.80 o
   7  -7   1       11.16        1.75     11.91 o
   8  -7   1       19.91       22.21     14.05 o
  -8  -6   1       16.63       15.90     11.49 o
  -7  -6   1       65.92       73.30     27.71 o
  -6  -6   1       16.63       50.13     22.16 o
  -5  -6   1       39.42       57.38     21.91 o
  -4  -6   1       19.14       19.54      9.51 o
  -3  -6   1      937.59      919.22     29.22 o
  -2  -6   1     1904.70     1929.40     47.38 o
  -1  -6   1      100.49      102.86     18.40 o
   0  -6   1     1081.07     1010.22     49.69 o
   1  -6   1     2173.25     2237.28     79.91 o
   2  -6   1     2097.21     2006.05     51.72 o
   3  -6   1      973.18      974.22     28.56 o
   4  -6   1      548.26      529.99     51.35 o
   5  -6   1      183.73      248.29     35.83 o
   6  -6   1      282.98      257.00     39.48 o
   7  -6   1      128.55      138.43     35.67 o
  -7  -5   1       25.64       27.11     18.76 o
  -6  -5   1       56.57       95.90     26.58 o
  -5  -5   1      443.06      440.41     26.82 o
  -4  -5   1     1489.93     1444.51     62.85 o
  -3  -5   1     1002.47     1025.78     42.88 o
  -2  -5   1      723.67      701.20     35.96 o
  -1  -5   1     1125.05     1141.57     49.75 o
   0  -5   1     1271.77     1140.96     64.66 o
   1  -5   1     3390.90     3482.28    112.32 o
   2  -5   1      286.00      297.93     16.91 o
   3  -5   1       47.46       50.94      6.06 o
   4  -5   1      127.68      120.69     12.69 o
   5  -5   1      106.62      151.48     33.11 o
   6  -5   1       23.39       38.31     20.82 o
   7  -5   1       12.75        6.46     15.52 o
   8  -5   1       20.14       23.51     13.49 o
  -9  -4   1       15.63       -5.22     14.08 o
  -8  -4   1       24.50       -5.89     12.02 o
  -7  -4   1        7.37       32.18     18.41 o
  -6  -4   1       16.34       13.56     14.55 o
  -5  -4   1       53.62       56.38     11.84 o
  -4  -4   1       94.41       88.13     12.67 o
  -3  -4   1      342.45      382.34     22.26 o
  -2  -4   1     1983.01     1990.13     46.02 o
  -1  -4   1     1113.92     1011.35     34.25 o
   0  -4   1     1129.59     1076.65     47.20 o
   1  -4   1     2739.88     2644.26     63.90 o
   2  -4   1     2456.50     2510.14     77.86 o
   3  -4   1      551.92      505.04     21.97 o
   4  -4   1      976.35     1024.38     94.79 o
   5  -4   1      561.31      554.74     53.08 o
   6  -4   1      254.70      251.08     38.02 o
   7  -4   1      330.41      307.63     45.03 o
   8  -4   1       37.01       11.91     14.33 o
  -9  -3   1       24.27        8.45     14.83 o
  -8  -3   1       70.76       50.83     23.41 o
  -7  -3   1      117.01       81.95     26.64 o
  -6  -3   1      364.29      391.48     27.76 o
  -5  -3   1      652.00      628.14     33.15 o
  -4  -3   1     1355.28     1354.33     51.28 o
  -3  -3   1     3426.71     3482.42    108.88 o
  -2  -3   1     2135.73     2166.66     74.91 o
  -1  -3   1      754.62      792.94     21.99 o
   0  -3   1      290.03      279.83     20.64 o
   1  -3   1       42.51       43.77      6.53 o
   2  -3   1      682.98      672.82     44.79 o
   3  -3   1     1133.61     1209.34     42.61 o
   4  -3   1        0.57        0.29      3.57 o
   5  -3   1       17.26       26.54     16.01 o
   6  -3   1       68.26       91.52     27.34 o
   7  -3   1      109.57       91.07     29.19 o
   8  -3   1       47.86       53.01     23.23 o
  -9  -2   1        2.92        4.65     14.33 o
  -8  -2   1       11.50       24.85     18.19 o
  -7  -2   1        1.16       -5.06     10.39 o
  -6  -2   1       44.33       25.50     14.86 o
  -5  -2   1       20.36       28.40     10.15 o
  -4  -2   1      238.30      223.30     18.30 o
  -3  -2   1      228.55      258.13     28.24 o
  -2  -2   1      739.59      841.58     32.83 o
  -1  -2   1     5114.47     5210.69    113.12 o
   0  -2   1     1806.82     1884.00     97.99 o
   1  -2   1      990.52     1016.81     46.90 o
   2  -2   1     1353.65     1334.68     45.58 o
   3  -2   1     2460.84     2565.91     68.26 o
   4  -2   1     1379.22     1380.20     42.65 o
   5  -2   1     1083.26     1075.63     35.99 o
   6  -2   1      404.85      456.91     48.56 o
   7  -2   1      171.80      159.08     38.57 o
   8  -2   1       62.52       30.78     20.56 o
   9  -2   1        0.74       -5.60     17.81 o
  -9  -1   1       61.47       -9.21     14.81 o
  -8  -1   1       33.55       26.45     19.59 o
  -7  -1   1      102.82       55.38     24.54 o
  -6  -1   1      544.17      575.22     35.57 o
  -5  -1   1      865.33      885.88     72.41 o
  -4  -1   1      255.74      258.25     19.42 o
  -3  -1   1      540.92      516.49     25.42 o
  -2  -1   1     1500.74     1538.73     50.20 o
  -1  -1   1     2667.94     2752.53     82.41 o
   0  -1   1     6244.30     6030.79    140.53 o
   1  -1   1     1960.20     2036.40     90.32 o
   2  -1   1     4322.69     4606.90    111.29 o
   3  -1   1      793.32      845.79     27.11 o
   4  -1   1      321.10      295.81     15.38 o
   5  -1   1      254.53      276.03     25.39 o
   6  -1   1       93.91       85.44     25.62 o
   7  -1   1      135.07      178.42     39.34 o
   8  -1   1       12.81        2.08     13.67 o
   9  -1   1       20.11       36.53     22.64 o
  -9   0   1        0.56       25.40     15.32 o
  -8   0   1       15.74       -1.50     12.77 o
  -7   0   1       36.64       55.27     17.03 o
  -6   0   1       11.88       18.22      9.47 o
  -5   0   1      139.73      129.17     16.57 o
  -4   0   1      104.74       91.00     13.99 o
  -3   0   1      192.36      184.09     14.82 o
  -2   0   1     5696.04     6153.65    181.45 o
  -1   0   1     4302.23     4402.88    128.30 o
   0   0   1     2870.38     3083.45    130.46 o
   1   0   1     3242.59     3430.41    100.83 o
   2   0   1     4473.75     4528.12    110.33 o
   3   0   1      575.30      552.07     20.77 o
   4   0   1      300.01      273.32     15.27 o
   5   0   1     1005.86     1044.00     37.09 o
   6   0   1      208.10      238.75     36.31 o
   7   0   1      149.12      163.24     37.89 o
   8   0   1       91.72      134.52     35.74 o
   9   0   1        9.25       -7.16     14.15 o
  -9   1   1       55.04      -11.61     11.61 o
  -8   1   1       33.45       33.64     20.23 o
  -7   1   1       99.03      133.27     26.89 o
  -6   1   1      542.18      528.93     34.85 o
  -5   1   1      882.07      851.03     43.15 o
  -4   1   1      320.07      301.10     20.93 o
  -3   1   1      500.02      497.07     25.76 o
  -2   1   1     1329.34     1382.73     50.05 o
  -1   1   1     2599.08     2729.54     66.45 o
   0   1   1     6107.91     6006.89    173.88 o
   1   1   1     2031.76     2110.72     64.19 o
   2   1   1     4348.98     4575.08    137.17 o
   3   1   1      800.33      832.85     28.45 o
   4   1   1      331.70      338.81     17.46 o
   5   1   1      247.28      278.70     17.73 o
   6   1   1       90.30       81.19     25.74 o
   7   1   1      124.05      132.83     35.09 o
   8   1   1       15.20       13.31     14.90 o
   9   1   1       26.35       49.39     24.62 o
  -9   2   1        1.64      -11.94     15.85 o
  -8   2   1       12.42        7.37     16.01 o
  -7   2   1        2.01        5.81      9.15 o
  -6   2   1       42.62       64.64     14.65 o
  -5   2   1       24.08       14.23     11.24 o
  -4   2   1      273.64      276.82     21.13 o
  -3   2   1      176.22      193.83     16.11 o
  -2   2   1      755.15      841.07     33.49 o
  -1   2   1     4796.73     4891.05    148.73 o
   0   2   1     1744.45     1864.33     57.56 o
   1   2   1      769.47      753.40     43.90 o
   2   2   1     1501.47     1453.05     49.56 o
   3   2   1     2705.00     2726.08     87.72 o
   4   2   1     1505.26     1474.62     46.38 o
   5   2   1     1074.24     1030.91     48.50 o
   6   2   1      398.11      373.94     45.41 o
   7   2   1      182.25      149.90     36.04 o
   8   2   1       59.40       63.06     26.67 o
   9   2   1        1.36       25.26     19.79 o
  -9   3   1       15.61      -13.73     13.73 o
  -8   3   1       77.09       62.26     25.69 o
  -7   3   1       90.21      104.59     20.27 o
  -6   3   1      331.66      372.00     33.46 o
  -5   3   1      600.93      512.78     33.68 o
  -4   3   1     1208.31     1125.54     51.63 o
  -3   3   1     3253.82     3303.03    110.47 o
  -2   3   1     2422.68     2429.14     76.82 o
  -1   3   1      886.95      900.21     30.40 o
   0   3   1      289.49      272.46     13.56 o
   1   3   1       54.54       61.96     12.54 o
   2   3   1      685.94      728.48     30.96 o
   3   3   1     1129.61     1152.99     46.91 o
   4   3   1        1.11       -5.23      5.23 o
   5   3   1       17.55       21.97     10.96 o
   6   3   1       72.88       88.10     28.15 o
   7   3   1      114.16      165.06     38.18 o
   8   3   1       50.02       55.96     25.74 o
  -9   4   1       14.06       -5.73     14.71 o
  -8   4   1       20.68       14.75     12.72 o
  -7   4   1        7.23       -0.91      8.54 o
  -6   4   1       15.09       20.84     14.54 o
  -5   4   1       51.74       58.96     14.53 o
  -4   4   1       98.23      115.11     16.14 o
  -3   4   1      283.93      323.19     22.45 o
  -2   4   1     1966.13     1954.64     98.51 o
  -1   4   1     1287.09     1185.57     57.77 o
   0   4   1     1187.20     1161.54     39.79 o
   1   4   1     2510.30     2422.96    116.93 o
   2   4   1     2436.18     2379.30     80.98 o
   3   4   1      565.28      557.89     29.34 o
   4   4   1     1110.67     1073.09     47.40 o
   5   4   1      596.81      637.23     36.77 o
   6   4   1      246.94      271.29     24.94 o
   7   4   1      336.74      362.55     47.85 o
   8   4   1       34.91       29.80     20.40 o
  -8   5   1       83.15       16.40     36.96 o
  -7   5   1       13.74       24.43     12.49 o
  -6   5   1       29.90       33.51     13.56 o
  -5   5   1      370.66      363.24     29.45 o
  -4   5   1     1414.76     1410.51     60.60 o
  -3   5   1      941.41      956.68     44.06 o
  -2   5   1      782.25      752.61     48.10 o
  -1   5   1     1342.28     1351.22     66.27 o
   0   5   1     1266.52     1063.34     57.70 o
   1   5   1     3315.63     3427.06    154.92 o
   2   5   1      305.66      288.38     28.04 o
   3   5   1       51.37       58.00     12.14 o
   4   5   1      126.32      123.33     17.76 o
   5   5   1       97.07       86.06     16.66 o
   6   5   1       34.32       21.89     17.51 o
   7   5   1       20.55       29.31     17.72 o
   8   5   1       24.05        8.87     17.41 o
  -8   6   1       14.38        0.82     11.15 o
  -7   6   1       72.09       72.72     18.17 o
  -6   6   1       15.90       20.98     10.94 o
  -5   6   1       43.94       40.69     13.55 o
  -4   6   1       14.25       20.38     10.51 o
  -3   6   1      976.31      955.95     62.53 o
  -2   6   1     1763.50     1699.33     97.19 o
  -1   6   1       50.98       42.40     12.70 o
   0   6   1     1001.01      906.66     54.37 o
   1   6   1     2116.83     1964.77    103.57 o
   2   6   1     2052.44     2084.14    103.22 o
   3   6   1      987.48      947.36     61.88 o
   4   6   1      606.70      627.35     35.88 o
   5   6   1      239.90      231.75     44.61 o
   6   6   1      324.20      301.60     41.74 o
   7   6   1      126.23      160.49     38.49 o
   8   6   1       87.05       78.16     27.83 o
  -8   7   1       19.95       -5.00     13.02 o
  -7   7   1      143.12      177.04     40.95 o
  -6   7   1      263.16      271.53     28.20 o
  -5   7   1      446.23      462.86     33.90 o
  -4   7   1      670.38      632.33     56.57 o
  -3   7   1      457.47      370.62     39.77 o
  -2   7   1       58.78       28.84     14.02 o
   1   7   1      180.35      150.16     21.46 o
   2   7   1        4.53       -2.33      9.08 o
   3   7   1        3.70        7.24     11.67 o
   4   7   1       32.12       29.47     16.35 o
   5   7   1       26.51       20.70     11.98 o
   6   7   1       71.18       49.99     22.19 o
   7   7   1       11.58        8.85     16.16 o
   8   7   1       18.00       18.97     23.22 o
  -6   8   1        6.98       18.28     16.36 o
  -5   8   1      100.45       80.56     26.49 o
  -4   8   1       16.81        3.49     14.08 o
  -3   8   1      324.93      305.83     35.54 o
   2   8   1      494.03      535.96     44.61 o
   3   8   1      294.04      320.45     37.87 o
   4   8   1      903.92      784.55     64.90 o
   7   8   1       53.32       78.70     30.43 o
   8   8   1       18.36       45.47     26.99 o
  -1 -19   2       14.06       70.31     43.00 o
   0 -19   2       25.33       18.84     18.77 o
   1 -19   2       40.21       74.29     43.87 o
  -3 -18   2        2.61       14.19     16.83 o
  -2 -18   2        0.41      -13.03     34.64 o
  -1 -18   2        0.71       20.89     13.41 o
   0 -18   2        8.55        4.74     16.00 o
   1 -18   2       37.21       28.80     25.81 o
   2 -18   2       17.18       13.22     20.50 o
  -4 -17   2       43.99       20.03     15.63 o
  -3 -17   2       30.49       45.01     17.09 o
  -2 -17   2       40.24       15.72     19.07 o
  -1 -17   2       80.61       53.44     22.22 o
   0 -17   2       79.50      107.54     35.72 o
   1 -17   2       37.46       23.83     26.34 o
   2 -17   2       23.19       16.75     58.68 o
   3 -17   2       35.83       -6.32     23.09 o
   4 -17   2       28.38       15.61     20.40 o
  -5 -16   2        9.18       25.20     17.64 o
  -4 -16   2       14.69       18.79     14.92 o
  -3 -16   2       19.96       16.70     22.96 o
  -2 -16   2        5.34       11.55     16.36 o
  -1 -16   2       10.74       32.97     29.97 o
   0 -16   2       10.35        9.94     28.71 o
   1 -16   2       50.06       27.29     28.70 o
   2 -16   2       31.03       29.71     26.21 o
   3 -16   2       29.85       13.94     44.96 o
   4 -16   2        4.76      -11.59     13.53 o
  -5 -15   2       29.16       14.46     25.16 o
  -4 -15   2       29.66       31.37     20.38 o
  -3 -15   2       56.25       73.46     47.03 o
  -2 -15   2       57.82       84.24     21.72 o
  -1 -15   2      149.67      104.10     35.53 o
   0 -15   2       60.76       43.49     31.92 o
   1 -15   2      137.03      172.98     40.19 o
   2 -15   2       73.32       88.58     30.36 o
   3 -15   2       44.31       56.00     25.61 o
   4 -15   2       15.27        0.15     29.36 o
   5 -15   2        8.37       16.93     29.20 o
  -6 -14   2       37.03       24.58     41.01 o
  -5 -14   2       15.64       -2.36     12.28 o
  -4 -14   2       30.23       22.14     20.10 o
  -3 -14   2        9.54       37.76     22.90 o
  -2 -14   2       13.68       16.90     17.34 o
  -1 -14   2        3.37       11.98     27.60 o
   0 -14   2       10.49       51.80     30.83 o
   1 -14   2       44.30       52.48     28.77 o
   2 -14   2      114.14      116.18     33.07 o
   3 -14   2       83.03      117.48     39.82 o
   4 -14   2       83.68       84.46     24.79 o
   5 -14   2       46.14       22.91     40.77 o
   6 -14   2       41.50       10.12     25.26 o
  -6 -13   2       56.29       10.80     34.12 o
  -5 -13   2       80.72      166.67     37.30 o
  -4 -13   2       96.64       87.17     25.36 o
  -3 -13   2      106.06      137.20     23.12 o
  -2 -13   2      163.55      182.75     27.42 o
  -1 -13   2       48.60       98.80     34.52 o
   0 -13   2      118.12      141.71     38.17 o
   1 -13   2       57.59       83.39     32.10 o
   2 -13   2      213.20      220.61     37.57 o
   3 -13   2      114.86      125.20     29.71 o
   4 -13   2       14.17       19.68     17.58 o
   5 -13   2       30.55       34.77     19.51 o
   6 -13   2       15.42       -0.45     25.18 o
  -7 -12   2       50.84       23.88     58.45 o
  -6 -12   2       14.33       16.63     12.74 o
  -5 -12   2       13.20       15.89     16.33 o
  -4 -12   2       16.68        5.85     16.51 o
  -3 -12   2        5.12      -11.82     11.82 o
  -2 -12   2       41.15       21.58     16.70 o
  -1 -12   2       53.35       74.68     30.52 o
   0 -12   2        9.40       21.58     27.83 o
   1 -12   2       46.37       56.04     29.08 o
   2 -12   2       95.44      130.15     30.47 o
   3 -12   2      128.54      168.11     31.37 o
   4 -12   2      279.55      271.50     34.82 o
   5 -12   2      128.80      142.11     30.07 o
   6 -12   2       71.38       29.01     25.66 o
  -7 -11   2       22.22       15.08     11.15 o
  -6 -11   2       26.45       25.73     13.45 o
  -5 -11   2       56.41       52.02     19.02 o
  -4 -11   2      136.46      145.74     27.62 o
  -3 -11   2      174.48      193.52     23.54 o
  -2 -11   2      923.38      933.02     53.50 o
  -1 -11   2      440.24      431.23     47.92 o
   0 -11   2      345.09      369.17     46.80 o
   1 -11   2      423.52      321.37     41.44 o
   2 -11   2       94.96       97.43     26.64 o
   3 -11   2       49.13       53.79     20.96 o
   4 -11   2       16.18       38.18     18.42 o
   5 -11   2        5.99       14.44     12.77 o
   6 -11   2        4.07       -4.18     10.33 o
   7 -11   2        8.62       -1.86     10.53 o
  -7 -10   2       37.05       36.06     17.48 o
  -6 -10   2        8.41       23.15     13.01 o
  -5 -10   2       12.47       24.41     11.58 o
  -4 -10   2       37.59       50.96     14.00 o
  -3 -10   2       54.01       55.11     15.30 o
  -2 -10   2       14.58       25.88     17.30 o
  -1 -10   2        3.69        6.67     25.05 o
   0 -10   2      230.55      193.39     58.78 o
   1 -10   2       35.56       36.40     30.16 o
   2 -10   2      213.57      197.16     30.87 o
   3 -10   2      169.51      189.99     32.82 o
   4 -10   2      275.39      311.03     27.15 o
   5 -10   2      137.52      166.32     22.46 o
   6 -10   2      144.14      199.75     26.54 o
   7 -10   2       23.33       11.77     17.54 o
  -8  -9   2       36.11        7.40     11.51 o
  -7  -9   2       34.08       56.74     14.43 o
  -6  -9   2       88.67       92.76     18.20 o
  -5  -9   2      231.05      250.91     22.58 o
  -4  -9   2      134.35      145.16     15.85 o
  -3  -9   2      653.38      682.27     35.47 o
  -2  -9   2      571.51      607.73     35.09 o
  -1  -9   2     1086.41      992.21     59.35 o
   0  -9   2      692.51      625.09     49.32 o
   1  -9   2      574.21      479.07     51.83 o
   2  -9   2      212.56      179.56     26.67 o
   3  -9   2      419.76      379.30     35.48 o
   4  -9   2      126.45      115.08     17.56 o
   5  -9   2       13.28       10.33     11.38 o
   6  -9   2       31.79       21.40     11.69 o
   7  -9   2       11.73        6.25      7.12 o
  -8  -8   2       22.30       27.78     32.20 o
  -7  -8   2      119.87      168.62     22.80 o
  -6  -8   2       38.74       25.87     11.79 o
  -5  -8   2      167.35      172.83     20.09 o
  -4  -8   2       79.28       86.62     12.28 o
  -3  -8   2       36.87       63.55     14.54 o
  -2  -8   2       87.62      108.12     17.00 o
  -1  -8   2      101.78       84.51     23.02 o
   0  -8   2     1350.98     1360.07     67.41 o
   1  -8   2      473.80      503.34     38.32 o
   2  -8   2      124.49      172.42     27.77 o
   3  -8   2      305.93      328.55     23.14 o
   4  -8   2      269.16      269.86     22.84 o
   5  -8   2      409.47      409.15     28.44 o
   6  -8   2      131.29      135.87     37.07 o
   7  -8   2       75.19       68.28     29.50 o
   8  -8   2       30.45       53.49     25.80 o
  -8  -7   2       23.81        5.43     11.12 o
  -7  -7   2       13.60        8.65     15.98 o
  -6  -7   2      418.14      429.40     50.52 o
  -5  -7   2      544.43      569.76     25.28 o
  -4  -7   2      813.37      819.44     30.13 o
  -3  -7   2      470.26      503.45     22.21 o
  -2  -7   2      502.01      478.43     26.57 o
  -1  -7   2      936.39      886.76     49.04 o
   0  -7   2     2569.40     2444.99     94.16 o
   1  -7   2      945.20      892.60     46.13 o
   2  -7   2      772.59      741.07     40.45 o
   3  -7   2      146.62      140.59     16.23 o
   4  -7   2      346.74      385.92     29.77 o
   5  -7   2       91.37       78.87     26.38 o
   6  -7   2        1.51        5.04     16.68 o
   7  -7   2        8.30       18.67     17.37 o
   8  -7   2        1.04       -2.86     15.83 o
  -8  -6   2       40.19        0.88     12.14 o
  -7  -6   2       36.39       51.79     23.67 o
  -6  -6   2       61.71       83.87     26.05 o
  -5  -6   2      141.56      164.21     19.42 o
  -4  -6   2      281.32      278.66     23.73 o
  -3  -6   2       74.48       89.34     10.59 o
  -2  -6   2      153.80      157.48     15.81 o
  -1  -6   2      309.56      312.31     21.66 o
   0  -6   2      503.74      488.81     35.43 o
   1  -6   2     1016.00     1008.22     47.58 o
   2  -6   2      235.64      258.94     17.05 o
   3  -6   2      475.63      465.00     28.96 o
   4  -6   2      214.90      195.42     30.62 o
   5  -6   2      231.06      187.91     33.54 o
   6  -6   2      138.99      152.06     35.90 o
   7  -6   2       69.31       81.45     28.75 o
   8  -6   2       54.01       50.46     23.95 o
  -9  -5   2       29.05        9.26     15.76 o
  -8  -5   2       46.34       18.29     17.24 o
  -7  -5   2      107.94      131.45     33.53 o
  -6  -5   2       34.81       33.69     19.01 o
  -5  -5   2      445.55      466.29     29.96 o
  -4  -5   2     1105.35     1116.62     87.31 o
  -3  -5   2     1862.55     1824.90     45.84 o
  -2  -5   2      916.67      862.47     30.46 o
  -1  -5   2      702.14      692.80     29.63 o
   0  -5   2     2118.08     1878.30     72.77 o
   1  -5   2     4460.66     4532.72    140.93 o
   2  -5   2     1477.33     1436.75     42.80 o
   3  -5   2      896.99      934.29     62.40 o
   4  -5   2        0.78       -5.52     12.29 o
   5  -5   2       74.37       72.86     24.03 o
   6  -5   2        1.44       -8.49      8.49 o
   7  -5   2       29.93       15.30     18.06 o
   8  -5   2        7.11       20.01     18.77 o
  -9  -4   2       31.70       -0.94     14.17 o
  -8  -4   2       60.35       29.93     21.10 o
  -7  -4   2       53.57       38.40     19.73 o
  -6  -4   2       69.36       74.79     14.69 o
  -5  -4   2      146.42      128.80     17.20 o
  -4  -4   2      398.85      426.25     26.33 o
  -3  -4   2      133.65      147.92     25.17 o
  -2  -4   2      115.84      110.67      9.23 o
  -1  -4   2     1287.22     1330.05     45.32 o
   0  -4   2      793.16      759.74     37.11 o
   1  -4   2     1281.63     1241.14     35.40 o
   2  -4   2     1423.40     1480.91     78.27 o
   3  -4   2      319.04      280.18     30.46 o
   4  -4   2      363.94      365.75     38.87 o
   5  -4   2       81.08       78.60     24.54 o
   6  -4   2      185.09      175.04     38.19 o
   7  -4   2      134.68      162.19     37.67 o
   8  -4   2       69.38       81.02     28.71 o
  -9  -3   2       24.45       -6.54     15.14 o
  -8  -3   2       13.18       14.72     14.49 o
  -7  -3   2      142.32      165.50     36.52 o
  -6  -3   2      399.82      404.02     29.15 o
  -5  -3   2      475.18      429.72     28.50 o
  -4  -3   2     2170.81     2065.61     75.00 o
  -3  -3   2      522.48      487.67     26.57 o
  -2  -3   2      811.14      751.20     33.02 o
  -1  -3   2     1002.50     1035.74     34.40 o
   0  -3   2      765.46      714.62     33.12 o
   1  -3   2     1779.95     1747.79     45.67 o
   2  -3   2     2506.14     2501.64    120.28 o
   3  -3   2      192.40      170.82     23.28 o
   4  -3   2      343.47      318.22     22.66 o
   5  -3   2      114.24      100.03     15.56 o
   6  -3   2       32.91       39.79     18.70 o
   7  -3   2       10.69       23.42     19.01 o
   8  -3   2        8.71      -10.97     10.97 o
  -9  -2   2       86.43        2.31     14.15 o
  -8  -2   2       74.09       70.68     26.68 o
  -7  -2   2       61.82       71.72     24.72 o
  -6  -2   2      106.09      126.52     19.13 o
  -5  -2   2       74.52       87.20     15.33 o
  -4  -2   2      188.80      196.51     27.44 o
  -3  -2   2     1296.89     1312.25     49.86 o
  -2  -2   2       59.44       48.47     11.19 o
  -1  -2   2     6281.72     6401.45    140.46 o
   0  -2   2      264.55      268.86     13.94 o
   1  -2   2     2256.14     2236.83    100.49 o
   2  -2   2     1208.78     1258.26     64.37 o
   3  -2   2      158.55      129.21     20.95 o
   4  -2   2      776.60      791.19     37.12 o
   5  -2   2      282.73      310.09     23.29 o
   6  -2   2      154.11      189.85     31.86 o
   7  -2   2      240.90      298.83     44.26 o
   8  -2   2       45.80       90.30     29.95 o
  -9  -1   2       16.55      -13.07     13.07 o
  -8  -1   2       22.75       13.59     14.05 o
  -7  -1   2       50.93       63.97     15.75 o
  -6  -1   2      302.67      292.63     37.12 o
  -5  -1   2      288.07      260.76     22.46 o
  -4  -1   2      700.43      651.62     33.84 o
  -3  -1   2     2542.22     2466.79     82.92 o
  -2  -1   2     3529.09     3662.65    140.58 o
  -1  -1   2     8772.21     8906.75    249.21 o
   0  -1   2     1061.96     1102.91     27.32 o
   1  -1   2      223.31      208.32     19.65 o
   2  -1   2      999.41      940.24     55.69 o
   3  -1   2      789.27      786.27     35.91 o
   4  -1   2      299.76      291.80     21.62 o
   5  -1   2      249.94      265.56     25.68 o
   6  -1   2       14.54       -0.92     10.57 o
   7  -1   2        0.80       17.03     15.76 o
   8  -1   2        2.46        0.91     15.89 o
  -9   0   2       65.48       -7.26     12.01 o
  -8   0   2       95.00      119.68     33.71 o
  -7   0   2      169.49      187.32     39.49 o
  -6   0   2       22.34       47.59     13.13 o
  -5   0   2      203.25      199.81     23.32 o
  -4   0   2       10.80       19.45      7.97 o
  -3   0   2     1259.96     1223.85     47.55 o
  -2   0   2       63.40       53.90      8.38 o
  -1   0   2     1637.45     1691.44     71.31 o
   0   0   2     1889.46     1935.96     59.08 o
   1   0   2       70.68       85.56     11.84 o
   2   0   2      467.98      444.77     22.34 o
   3   0   2      411.25      406.82     23.25 o
   4   0   2      665.22      640.08     33.08 o
   5   0   2      782.32      765.83     49.70 o
   6   0   2      427.70      505.69     52.73 o
   7   0   2      110.95      126.87     33.73 o
   8   0   2       42.92       78.10     29.16 o
  -9   1   2       15.89       10.54     16.23 o
  -8   1   2       32.15       69.68     25.63 o
  -7   1   2       66.90      105.47     18.97 o
  -6   1   2      302.96      296.16     25.68 o
  -5   1   2      298.68      293.36     43.87 o
  -4   1   2      715.96      731.51     35.87 o
  -3   1   2     2424.78     2479.01     83.75 o
  -2   1   2     3947.66     3970.20    117.47 o
  -1   1   2     8110.78     8402.29    248.39 o
   0   1   2      791.59      825.70     34.02 o
   1   1   2      362.10      335.46     12.87 o
   2   1   2     1149.53     1110.55     40.77 o
   3   1   2      910.06      894.65     37.77 o
   4   1   2      349.48      331.41     22.91 o
   5   1   2      230.58      220.44     33.33 o
   6   1   2       17.27       20.63     15.40 o
   7   1   2        0.80        8.46     13.41 o
   8   1   2        3.02       -6.71     14.07 o
  -8   2   2       75.15       80.03     18.80 o
  -7   2   2       50.98       61.76     15.57 o
  -6   2   2      100.63      103.86     17.94 o
  -5   2   2       72.44       97.55     17.18 o
  -4   2   2      217.62      219.16     19.35 o
  -3   2   2     1295.29     1281.00     50.45 o
  -2   2   2       59.49       59.28      5.72 o
  -1   2   2     6406.29     6602.98    190.62 o
   0   2   2      272.13      274.72     14.34 o
   1   2   2     2232.02     2251.03     57.21 o
   2   2   2     1146.96     1160.47     34.20 o
   3   2   2      125.50       95.22     13.55 o
   4   2   2      769.17      745.39     37.82 o
   5   2   2      255.31      266.89     23.26 o
   6   2   2      157.12      196.74     21.16 o
   7   2   2      243.76      273.81     43.09 o
   8   2   2       40.94       59.51     26.95 o
  -9   3   2       27.57      -12.75     12.89 o
  -8   3   2       11.43       29.61     12.29 o
  -7   3   2      162.97      209.72     25.52 o
  -6   3   2      424.96      426.46     31.98 o
  -5   3   2      458.80      453.16     31.36 o
  -4   3   2     2045.35     2033.27     76.92 o
  -3   3   2      482.05      459.12     26.23 o
  -2   3   2      797.76      756.41     24.07 o
  -1   3   2     1260.95     1268.36     40.72 o
   0   3   2      834.15      808.42     29.48 o
   1   3   2     1988.62     1929.95     58.65 o
   2   3   2     2587.15     2630.76     85.12 o
   3   3   2      195.79      197.45     17.52 o
   4   3   2      349.90      303.04     22.92 o
   5   3   2      111.32      108.92     17.95 o
   6   3   2       33.17       44.19     13.59 o
   7   3   2       10.45       -2.12     13.18 o
   8   3   2        9.86       -9.49     14.42 o
  -9   4   2       22.19        0.67     15.49 o
  -8   4   2       62.65       83.12     18.74 o
  -7   4   2       32.80       26.88     18.80 o
  -6   4   2       63.51       74.05     16.12 o
  -5   4   2      125.14      126.35     19.73 o
  -4   4   2      400.53      342.04     25.78 o
  -3   4   2      136.79      153.20     16.10 o
  -2   4   2      118.38      112.57      9.34 o
  -1   4   2     1332.58     1370.63     47.51 o
   0   4   2      769.32      714.03     29.37 o
   1   4   2     1285.72     1243.33     49.00 o
   2   4   2     1324.15     1378.60     53.04 o
   3   4   2      298.15      260.50     29.86 o
   4   4   2      349.03      338.28     25.50 o
   5   4   2       40.85       41.49     13.19 o
   6   4   2      197.80      228.56     23.64 o
   7   4   2      142.17      198.85     43.12 o
   8   4   2       71.21       93.22     31.68 o
  -9   5   2       29.85      -14.88     14.88 o
  -8   5   2       52.01       30.52     50.17 o
  -7   5   2      101.63      151.34     21.84 o
  -6   5   2       59.27       70.38     20.24 o
  -5   5   2      454.16      435.12     32.98 o
  -4   5   2     1013.87      954.09     48.03 o
  -3   5   2     1831.20     1697.66     97.42 o
  -2   5   2     1003.43      951.38     56.74 o
  -1   5   2      748.52      718.92     30.05 o
   0   5   2     2175.64     2042.74     66.29 o
   1   5   2     4495.68     4458.80    198.65 o
   2   5   2     1456.12     1431.48     78.94 o
   3   5   2      858.46      849.24     40.97 o
   4   5   2        6.68        0.97      7.66 o
   5   5   2       83.12       72.70     15.93 o
   6   5   2        1.71        0.89      9.38 o
   7   5   2       29.36       49.97     23.34 o
   8   5   2        6.32       -1.33     13.30 o
  -8   6   2       33.99       19.03     14.25 o
  -7   6   2       56.26       59.58     16.52 o
  -6   6   2       67.79       81.42     18.24 o
  -5   6   2      148.07      152.10     22.20 o
  -4   6   2      255.32      228.19     31.11 o
  -3   6   2       68.22       73.79     19.86 o
  -2   6   2      154.33      160.40     22.10 o
  -1   6   2      298.23      283.38     18.09 o
   0   6   2      503.53      502.94     24.69 o
   1   6   2      999.59     1066.34     62.50 o
   2   6   2      176.24      150.31     27.08 o
   3   6   2      497.38      489.32     43.21 o
   4   6   2      157.46      150.24     21.03 o
   5   6   2      282.01      290.02     26.33 o
   6   6   2      141.17      171.17     29.98 o
   7   6   2       67.92      103.33     31.45 o
   8   6   2       46.00       76.89     30.51 o
  -8   7   2       24.61        3.21     12.48 o
  -7   7   2       12.29        5.22     11.15 o
  -6   7   2      431.53      489.14     38.62 o
  -5   7   2      532.82      513.10     52.33 o
  -4   7   2      841.71      892.86     65.90 o
  -3   7   2      477.21      487.06     44.06 o
  -2   7   2      404.40      385.60     37.04 o
  -1   7   2      980.28      962.37     39.55 o
   0   7   2     2464.11     2418.01     82.49 o
   1   7   2      844.00      780.05     54.65 o
   2   7   2      720.66      638.69     51.25 o
   3   7   2      117.56      132.43     28.27 o
   4   7   2      361.99      315.46     38.21 o
   5   7   2       99.13       99.62     19.59 o
   6   7   2        2.47        2.52      9.78 o
   7   7   2        8.00      -13.85     13.85 o
   8   7   2        0.90       -9.64     15.65 o
  -7   8   2      114.86      139.05     35.27 o
  -6   8   2       47.97       79.28     26.04 o
  -5   8   2      180.45      198.71     32.85 o
  -4   8   2       66.05       57.36     21.79 o
  -3   8   2       31.94       40.13     17.63 o
  -2   8   2       89.38       68.79     20.10 o
  -1   8   2       87.79       61.71     17.35 o
   0   8   2     1305.88     1281.84     74.72 o
   1   8   2      461.93      438.67     40.11 o
   2   8   2      144.53      140.66     27.61 o
   3   8   2      301.54      271.78     35.06 o
   4   8   2      356.74      352.30     40.47 o
   5   8   2      378.33      357.72     44.07 o
   6   8   2      124.35       85.46     27.80 o
   7   8   2       62.48      113.02     34.33 o
   8   8   2       20.39       27.72     23.38 o
  -7   9   2       31.30       24.04     20.55 o
  -6   9   2       70.65       79.81     27.46 o
  -5   9   2      205.60      194.87     34.97 o
  -4   9   2      145.31      110.33     29.30 o
  -3   9   2      659.64      591.31     53.63 o
  -2   9   2      558.43      619.81     50.52 o
   0   9   2      721.28      630.99     47.92 o
   1   9   2      543.62      535.68     45.17 o
   2   9   2      146.88      135.10     28.57 o
   3   9   2      366.76      402.03     44.11 o
   4   9   2       99.67       86.03     26.11 o
   5   9   2       15.32       55.43     22.65 o
  -6  10   2       13.93       45.76     21.31 o
  -5  10   2       16.21        4.63     14.14 o
  -4  10   2       32.36       32.10     20.16 o
  -3  10   2       50.47       46.69     21.51 o
   2  10   2      236.57      234.68     35.17 o
   3  10   2      146.28      129.15     32.33 o
   4  10   2      285.03      254.94     38.53 o
  -3 -18   3        4.67       -5.51     25.43 o
  -2 -18   3        3.71       62.75     30.71 o
  -1 -18   3        9.88       25.23     20.32 o
   0 -18   3        5.11       22.67     31.85 o
   1 -18   3        8.99       15.63     29.18 o
   2 -18   3        3.11      -11.19     24.97 o
  -4 -17   3       20.10       10.25     25.06 o
  -3 -17   3        8.98       18.00     25.41 o
  -2 -17   3       28.80       41.03     20.30 o
  -1 -17   3       48.19       61.76     22.87 o
   0 -17   3       86.13       96.33     36.08 o
   1 -17   3       34.60       76.95     32.18 o
   2 -17   3       17.49        9.91     18.65 o
   3 -17   3        3.55      -14.73     14.73 o
  -5 -16   3       11.63        7.77     60.45 o
  -4 -16   3       14.69       25.92     19.63 o
  -3 -16   3       13.46       26.42     25.75 o
  -2 -16   3       26.87       37.74     18.01 o
  -1 -16   3       71.00       64.67     22.44 o
   0 -16   3       13.63      -16.84     24.08 o
   1 -16   3        3.14       16.08     43.68 o
   2 -16   3        1.40       10.27     22.73 o
   3 -16   3        3.50       10.92     16.28 o
   4 -16   3       22.61       15.01     26.04 o
  -5 -15   3       10.05       53.26     22.06 o
  -4 -15   3       11.11       -1.77     48.22 o
  -3 -15   3       23.35       39.21     22.93 o
  -2 -15   3      120.90      158.22     40.00 o
  -1 -15   3      101.85       81.27     31.66 o
   0 -15   3      181.06      205.70     43.65 o
   1 -15   3      119.32      112.06     35.54 o
   2 -15   3       84.94       83.70     31.16 o
   3 -15   3       34.10       36.46     22.71 o
   4 -15   3       30.62       17.24     35.67 o
   5 -15   3       31.36       10.02     14.61 o
  -6 -14   3       33.76       -3.44     18.64 o
  -5 -14   3       48.13       23.39     18.02 o
  -4 -14   3       57.62       44.40     21.59 o
  -3 -14   3       17.63       17.06     15.50 o
  -2 -14   3        8.36        0.86     15.02 o
  -1 -14   3       31.79       40.19     21.70 o
   0 -14   3        5.88       20.41     29.79 o
   1 -14   3       22.72       30.00     26.43 o
   2 -14   3       18.46       19.50     23.22 o
   3 -14   3        7.19      -12.90     17.62 o
   4 -14   3       22.59       20.96     18.10 o
   5 -14   3        5.54      -10.94     10.94 o
  -6 -13   3        5.90        2.67     13.82 o
  -5 -13   3       20.16       33.75     17.23 o
  -4 -13   3       81.87       95.17     26.24 o
  -3 -13   3      290.43      286.37     29.78 o
  -2 -13   3      171.05      193.70     28.08 o
  -1 -13   3      211.26      233.81     31.30 o
   0 -13   3       26.66       15.41     28.42 o
   1 -13   3      159.35      179.82     38.23 o
   2 -13   3      267.98      319.36     43.12 o
   3 -13   3      171.52      171.56     33.18 o
   4 -13   3      141.13      171.92     31.95 o
   5 -13   3       64.26       40.58     26.24 o
   6 -13   3       37.08       28.06     47.41 o
  -7 -12   3       30.92       53.27     20.45 o
  -6 -12   3       22.86       38.23     18.16 o
  -5 -12   3       75.09       95.52     23.93 o
  -4 -12   3      123.99      119.60     27.34 o
  -3 -12   3      126.02      119.73     29.68 o
  -2 -12   3       28.89       42.37     18.12 o
  -1 -12   3       64.30       37.59     19.89 o
   0 -12   3      168.10      170.50     36.90 o
   1 -12   3       49.10       68.64     28.28 o
   2 -12   3       24.25       -0.40     18.56 o
   3 -12   3       58.15       19.88     19.42 o
   4 -12   3       46.22       85.68     24.89 o
   5 -12   3       40.62       48.97     19.95 o
   6 -12   3        3.82       -2.21     14.87 o
  -7 -11   3        5.27       18.20     12.43 o
  -6 -11   3       20.12        5.38     18.35 o
  -5 -11   3       46.02       34.85     26.62 o
  -4 -11   3       54.90       67.20     16.23 o
  -3 -11   3      297.69      299.93     27.81 o
  -2 -11   3      526.70      537.84     37.17 o
  -1 -11   3      391.49      392.64     34.70 o
   0 -11   3      550.70      523.81     51.87 o
   1 -11   3      216.10      217.81     36.66 o
   2 -11   3      165.17      170.25     30.39 o
   3 -11   3      216.27      244.91     45.22 o
   4 -11   3       78.95      122.31     26.20 o
   5 -11   3      106.64      137.89     31.53 o
   6 -11   3       67.80        5.57     31.27 o
   7 -11   3       10.52       15.02     17.31 o
  -7 -10   3       47.08       73.02     17.49 o
  -6 -10   3       32.46       29.71     12.80 o
  -5 -10   3       65.10       85.84     21.21 o
  -4 -10   3       98.90      135.04     19.74 o
  -3 -10   3      322.49      308.44     27.47 o
  -2 -10   3      421.18      410.99     32.82 o
  -1 -10   3      174.62      188.65     26.18 o
   0 -10   3       91.07       67.31     28.96 o
   1 -10   3      123.37      116.79     27.93 o
   2 -10   3      148.60      128.85     26.42 o
   3 -10   3      391.47      401.67     35.94 o
   4 -10   3       82.44       44.55     14.17 o
   5 -10   3       54.21       87.34     18.52 o
   6 -10   3       43.13       62.77     16.45 o
   7 -10   3       13.21       -0.32     20.29 o
  -8  -9   3        2.50       15.65     12.47 o
  -7  -9   3        5.19        0.23      9.25 o
  -6  -9   3       49.99       55.12     14.99 o
  -5  -9   3       46.39       57.62     11.75 o
  -4  -9   3      130.85      137.60     19.06 o
  -3  -9   3      233.32      241.19     23.21 o
  -2  -9   3      388.01      445.57     44.35 o
  -1  -9   3      893.82      874.29     45.06 o
   0  -9   3      933.65      883.18     57.48 o
   1  -9   3      730.56      696.40     75.36 o
   2  -9   3      767.57      721.12     46.24 o
   3  -9   3      336.74      335.75     40.40 o
   4  -9   3      194.15      196.62     21.88 o
   5  -9   3       45.31       50.27     14.42 o
   6  -9   3       11.96       25.00     12.11 o
   7  -9   3        2.01        4.07      8.31 o
  -8  -8   3       69.98       91.66     19.59 o
  -7  -8   3       98.27       99.98     18.15 o
  -6  -8   3      530.38      552.23     32.49 o
  -5  -8   3      459.57      484.79     24.34 o
  -4  -8   3      375.87      387.31     21.81 o
  -3  -8   3      219.30      231.08     21.65 o
  -2  -8   3      337.78      305.42     25.14 o
  -1  -8   3       12.89        2.98     13.05 o
   0  -8   3       23.87       25.90     21.23 o
   1  -8   3       17.81       32.54     17.78 o
   2  -8   3       97.98       84.30     19.09 o
   3  -8   3       80.83       63.65     14.19 o
   4  -8   3       80.31       73.33     14.52 o
   5  -8   3      123.06      164.37     28.18 o
   6  -8   3       49.72       39.94     19.70 o
   7  -8   3       63.78       98.49     30.82 o
  -8  -7   3        5.13       36.76     19.75 o
  -7  -7   3       41.88       33.28     18.92 o
  -6  -7   3      108.46      120.24     30.12 o
  -5  -7   3       72.65       84.37     12.28 o
  -4  -7   3      635.36      646.57     26.53 o
  -3  -7   3      425.35      401.45     24.95 o
  -2  -7   3      194.56      199.13     19.92 o
  -1  -7   3      946.21      950.10     41.31 o
   0  -7   3     2534.12     2384.57     94.08 o
   1  -7   3      901.46      845.56     45.33 o
   2  -7   3     1083.56     1027.16     49.38 o
   3  -7   3      533.92      527.40     27.18 o
   4  -7   3      132.87      141.68     18.34 o
   5  -7   3      156.46      148.74     33.88 o
   6  -7   3        8.52       12.50     15.88 o
   7  -7   3       16.55       23.56     18.59 o
   8  -7   3       21.69        9.67     17.51 o
  -8  -6   3       45.67       88.36     28.04 o
  -7  -6   3      171.75      183.57     39.86 o
  -6  -6   3      353.01      396.28     39.87 o
  -5  -6   3      866.13      906.85     46.67 o
  -4  -6   3      548.22      559.08     23.56 o
  -3  -6   3      677.98      704.54     30.64 o
  -2  -6   3      749.89      703.29     31.23 o
  -1  -6   3      437.34      396.44     25.81 o
   0  -6   3      127.50      116.78     21.15 o
   1  -6   3      253.19      257.35     24.29 o
   2  -6   3      128.75      122.85     13.29 o
   3  -6   3       53.51       71.98     12.47 o
   4  -6   3      278.50      264.29     36.11 o
   5  -6   3      186.95      228.33     36.39 o
   6  -6   3      146.19      128.58     33.52 o
   7  -6   3       67.82       68.51     26.85 o
   8  -6   3       58.95       83.06     29.41 o
  -8  -5   3        4.79       -9.58     12.84 o
  -7  -5   3       79.94       75.21     24.93 o
  -6  -5   3       97.61      111.00     18.46 o
  -5  -5   3      240.04      269.70     26.03 o
  -4  -5   3      228.61      207.08     21.50 o
  -3  -5   3      429.64      404.75     17.89 o
  -2  -5   3     1024.73      941.85     34.99 o
  -1  -5   3     1677.33     1722.07     54.31 o
   0  -5   3     1164.29     1052.23     49.30 o
   1  -5   3     3201.76     3285.81    106.42 o
   2  -5   3     1382.81     1295.01     62.18 o
   3  -5   3      646.61      654.25     50.45 o
   4  -5   3      209.54      211.78     32.00 o
   5  -5   3        2.00        5.57     12.77 o
   6  -5   3       72.44       89.97     27.74 o
   7  -5   3       19.09       30.10     20.36 o
   8  -5   3       37.09       73.65     27.67 o
  -9  -4   3      104.99       83.61     33.52 o
  -8  -4   3      106.83      117.00     32.18 o
  -7  -4   3      147.50      182.10     38.56 o
  -6  -4   3      248.50      315.08     26.17 o
  -5  -4   3      627.58      700.42     39.43 o
  -4  -4   3      240.65      252.28     31.05 o
  -3  -4   3     2288.19     2307.75     83.30 o
  -2  -4   3      414.18      404.25     15.88 o
  -1  -4   3      535.23      493.00     23.18 o
   0  -4   3       24.22       35.92     10.21 o
   1  -4   3     1652.65     1700.00     45.93 o
   2  -4   3       59.02       61.50     16.81 o
   3  -4   3      309.63      354.67     35.28 o
   4  -4   3      117.00      128.21     27.43 o
   5  -4   3       28.04       23.89     10.53 o
   6  -4   3      187.07      231.93     37.48 o
   7  -4   3       75.76       82.41     29.62 o
   8  -4   3       96.49      104.89     34.17 o
  -9  -3   3        5.99       25.37     24.40 o
  -8  -3   3       13.76       46.07     21.45 o
  -7  -3   3       82.84       85.41     17.56 o
  -6  -3   3       42.11       58.19     17.55 o
  -5  -3   3      174.76      208.41     21.02 o
  -4  -3   3      660.59      690.93     35.78 o
  -3  -3   3      839.65      805.85     37.51 o
  -2  -3   3     1112.48     1089.60     28.01 o
  -1  -3   3      809.89      814.20     28.46 o
   0  -3   3     1685.69     1608.20    113.28 o
   1  -3   3     2684.38     2659.91     63.88 o
   2  -3   3     1948.57     1850.26     94.06 o
   3  -3   3     1778.72     1810.10     96.55 o
   4  -3   3      442.64      448.14     31.95 o
   5  -3   3      236.92      239.98     21.93 o
   6  -3   3      135.84      169.84     37.04 o
   7  -3   3       49.16       88.35     28.51 o
   8  -3   3       10.12       62.39     24.85 o
  -9  -2   3       83.11       97.75     34.98 o
  -8  -2   3      142.07      190.29     42.45 o
  -7  -2   3      227.57      273.92     27.85 o
  -6  -2   3      187.69      182.47     21.22 o
  -5  -2   3      212.93      218.31     21.28 o
  -4  -2   3     1151.55     1124.62     49.04 o
  -3  -2   3      381.21      346.32     22.74 o
  -2  -2   3     1219.73     1278.10     59.72 o
  -1  -2   3      577.31      564.56     19.45 o
   0  -2   3      207.35      203.06     20.10 o
   1  -2   3      512.01      497.78     33.29 o
   2  -2   3     1132.45     1119.62     62.13 o
   3  -2   3      384.24      431.31     36.22 o
   4  -2   3      153.68      174.68     18.42 o
   5  -2   3      136.76      103.64     17.18 o
   6  -2   3       86.86      107.39     29.64 o
   7  -2   3      116.36      147.33     35.10 o
   8  -2   3       50.75       52.40     24.22 o
  -9  -1   3        8.26      -13.62     13.62 o
  -8  -1   3       33.40       47.45     23.34 o
  -7  -1   3       26.57       35.41     12.80 o
  -6  -1   3       43.33       49.70     13.44 o
  -5  -1   3      373.68      362.10     27.08 o
  -4  -1   3      998.03     1040.34     46.17 o
  -3  -1   3     1249.02     1268.88     48.67 o
  -2  -1   3     2389.12     2293.63     77.54 o
  -1  -1   3     3298.69     3292.48     63.96 o
   0  -1   3      499.02      484.56     11.91 o
   1  -1   3     2098.59     2123.77     68.92 o
   2  -1   3     1320.18     1378.81     68.09 o
   3  -1   3     1194.88     1174.15     49.97 o
   4  -1   3     1705.63     1742.98     67.73 o
   5  -1   3      384.74      397.72     28.25 o
   6  -1   3       79.59      135.56     32.42 o
   7  -1   3       50.71       57.83     23.89 o
   8  -1   3        8.27        8.30     16.63 o
  -9   0   3       68.48       37.58     20.87 o
  -8   0   3       76.32       95.24     29.43 o
  -7   0   3      224.37      239.48     24.58 o
  -6   0   3      209.29      199.00     21.69 o
  -5   0   3      142.68      131.85     19.33 o
  -4   0   3      256.19      239.86     20.05 o
  -3   0   3      351.79      285.42     19.28 o
  -2   0   3      649.11      619.34     37.13 o
  -1   0   3     6573.03     6954.95    202.26 o
   0   0   3      178.11      183.68      9.53 o
   1   0   3        0.06       -0.14      4.21 o
   2   0   3      458.66      488.65     38.51 o
   3   0   3      110.75      124.31     14.11 o
   4   0   3      227.82      271.03     21.85 o
   5   0   3      208.15      206.41     20.54 o
   6   0   3      468.21      481.00     51.77 o
   7   0   3       67.89       77.93     27.68 o
   8   0   3       17.42       22.38     19.43 o
  -9   1   3        9.01       -2.33     12.06 o
  -8   1   3       33.36       26.10     11.99 o
  -7   1   3       29.83       30.24     12.33 o
  -6   1   3       46.83       45.21     17.69 o
  -5   1   3      354.86      367.33     32.46 o
  -4   1   3      998.87     1032.98     46.43 o
  -3   1   3     1227.62     1188.34     48.18 o
  -2   1   3     2464.30     2482.35     78.23 o
  -1   1   3     3019.99     3002.05    146.13 o
   0   1   3      386.78      368.07     30.30 o
   1   1   3     2079.75     2071.20     55.55 o
   2   1   3     1301.60     1249.39     38.47 o
   3   1   3     1352.10     1335.25     51.67 o
   4   1   3     1699.81     1739.42     68.35 o
   5   1   3      373.88      409.22     28.94 o
   6   1   3       80.87      103.90     18.80 o
   7   1   3       48.99       76.52     27.57 o
   8   1   3        4.72        3.75     15.44 o
  -8   2   3      150.71      193.08     25.54 o
  -7   2   3      255.51      304.30     28.41 o
  -6   2   3      211.78      259.54     24.59 o
  -5   2   3      271.94      275.96     24.09 o
  -4   2   3     1172.24     1142.18     50.00 o
  -3   2   3      438.87      401.59     16.02 o
  -2   2   3     1071.46     1157.86     49.01 o
  -1   2   3      494.82      504.24     36.10 o
   0   2   3      225.51      234.07     16.27 o
   1   2   3      513.58      546.30     22.21 o
   2   2   3     1105.26     1146.83     34.79 o
   3   2   3      374.09      396.89     18.54 o
   4   2   3      131.54      153.25     17.88 o
   5   2   3      130.11      153.65     19.88 o
   6   2   3       97.41      117.47     19.74 o
   7   2   3      120.35      179.46     39.81 o
   8   2   3       59.31      101.17     30.32 o
  -9   3   3        5.45       -1.96     13.94 o
  -8   3   3       13.23       33.06     13.86 o
  -7   3   3       87.74       83.46     18.43 o
  -6   3   3       49.32       75.63     16.92 o
  -5   3   3      181.46      199.06     20.97 o
  -4   3   3      588.71      642.15     35.64 o
  -3   3   3      845.81      836.58     26.94 o
  -2   3   3     1064.95     1049.28     40.24 o
  -1   3   3      644.54      635.92     29.90 o
   0   3   3     1659.21     1647.29     56.34 o
   1   3   3     2767.17     2701.16     85.43 o
   2   3   3     1933.46     1924.26     67.62 o
   3   3   3     1813.35     1814.13     67.98 o
   4   3   3      401.90      378.91     27.47 o
   5   3   3      200.96      240.82     23.63 o
   6   3   3      149.08      141.50     22.15 o
   7   3   3       40.70       39.38     22.57 o
   8   3   3       14.09       10.82     18.31 o
  -9   4   3      113.27       54.88     67.62 o
  -8   4   3      112.31      143.42     25.64 o
  -7   4   3      142.08      191.41     25.35 o
  -6   4   3      225.58      213.77     36.92 o
  -5   4   3      648.00      712.78     41.41 o
  -4   4   3      235.44      224.61     21.26 o
  -3   4   3     2364.32     2398.92     64.50 o
  -2   4   3      362.85      376.89     20.27 o
  -1   4   3      533.39      505.74     24.29 o
   0   4   3       31.22       37.03      7.53 o
   1   4   3     1677.37     1801.32     59.67 o
   2   4   3       62.87       64.91     11.48 o
   3   4   3      287.68      308.56     24.90 o
   4   4   3      133.92      131.78     19.15 o
   5   4   3       36.37       30.34     12.43 o
   6   4   3      196.23      241.92     44.43 o
   7   4   3       64.32       70.51     26.41 o
   8   4   3      103.47      104.50     32.98 o
  -8   5   3        4.38       -9.44      9.44 o
  -7   5   3       81.57       71.64     18.18 o
  -6   5   3      113.93      159.18     28.41 o
  -5   5   3      213.67      264.42     25.20 o
  -4   5   3      229.59      195.87     20.43 o
  -3   5   3      390.62      376.30     19.59 o
  -2   5   3     1005.10      926.51     37.99 o
  -1   5   3     1739.55     1725.49     61.22 o
   0   5   3     1261.14     1209.23     44.34 o
   1   5   3     3180.50     3224.88    103.59 o
   2   5   3     1325.84     1247.21     75.39 o
   3   5   3      608.12      581.09     33.74 o
   4   5   3      197.28      186.83     20.95 o
   5   5   3        2.25        0.45      8.48 o
   6   5   3       72.22       78.40     17.99 o
   7   5   3       26.30       26.30     18.53 o
   8   5   3       33.01       22.00     21.23 o
  -8   6   3       45.65       11.28     28.31 o
  -7   6   3      189.09      221.75     26.81 o
  -6   6   3      401.04      390.05     37.05 o
  -5   6   3      811.94      874.72     48.37 o
  -4   6   3      568.72      566.64     50.41 o
  -3   6   3      593.66      561.54     49.54 o
  -2   6   3      757.22      707.86     32.35 o
  -1   6   3      462.57      424.84     23.35 o
   0   6   3      106.88      113.82     12.25 o
   1   6   3      246.10      260.21     16.42 o
   2   6   3      124.68      142.08     25.02 o
   3   6   3       46.52       40.76     19.16 o
   4   6   3      242.89      260.61     24.48 o
   5   6   3      191.76      205.42     24.67 o
   6   6   3      157.96      158.55     24.59 o
   7   6   3       73.59      104.96     31.49 o
   8   6   3       60.27      108.49     34.91 o
  -8   7   3        5.68       -2.00     17.88 o
  -7   7   3       43.60       48.36     18.79 o
  -6   7   3      107.07      138.61     33.54 o
  -5   7   3       86.07       87.16     25.17 o
  -4   7   3      636.36      597.48     55.73 o
  -3   7   3      386.18      321.96     37.51 o
  -2   7   3      208.66      204.58     16.34 o
  -1   7   3      959.25      989.60     41.94 o
   0   7   3     2564.21     2539.22     85.03 o
   1   7   3      919.11      924.33     59.98 o
   3   7   3      533.73      536.13     48.57 o
   4   7   3      181.53      198.11     33.04 o
   5   7   3      178.18      198.42     23.46 o
   6   7   3       14.47       13.00     12.08 o
   7   7   3       13.48       20.68     13.38 o
   8   7   3       17.21       -6.24     17.10 o
  -8   8   3       65.37       61.29     27.14 o
  -7   8   3       83.15       98.02     31.14 o
  -6   8   3      532.35      447.41     53.15 o
  -5   8   3      463.93      526.61     53.82 o
  -4   8   3      353.79      395.38     44.22 o
  -3   8   3      208.87      167.76     28.14 o
  -2   8   3      312.82      302.84     21.19 o
  -1   8   3       24.80       21.79      8.67 o
   0   8   3       29.81       41.16      9.62 o
   1   8   3       19.02       31.95     15.14 o
   2   8   3      103.41      101.75     25.65 o
   3   8   3       94.80       67.70     25.24 o
   4   8   3      101.16       86.02     26.99 o
   5   8   3      128.25      146.99     34.20 o
   6   8   3       50.27       63.97     25.59 o
   7   8   3       52.34       77.35     20.22 o
  -8   9   3        2.94        0.91     15.82 o
  -7   9   3        5.13       12.39     15.15 o
  -6   9   3       41.31       37.69     22.53 o
  -5   9   3       52.51       80.82     25.74 o
  -4   9   3      151.59      137.56     32.37 o
  -3   9   3      248.53      242.88     34.28 o
  -2   9   3      395.59      429.07     42.27 o
  -1   9   3      920.79      951.93     42.79 o
   0   9   3      913.98      918.39     62.04 o
   1   9   3      759.82      723.73     55.70 o
   2   9   3      787.78      788.24     61.85 o
   3   9   3      332.46      333.39     41.37 o
   4   9   3      200.21      197.65     34.07 o
   5   9   3       36.88       39.54     21.71 o
   6   9   3       17.19       16.44     21.35 o
   7   9   3        2.73        6.34     19.52 o
  -7  10   3       42.38       33.40     20.08 o
  -6  10   3       26.06        8.80     15.78 o
  -5  10   3       57.05       11.31     17.85 o
  -4  10   3      102.28      151.25     36.02 o
  -3  10   3      309.92      319.77     40.32 o
  -2  10   3      416.27      464.19     44.07 o
  -1  10   3      184.26      163.17     26.94 o
   0  10   3      105.61      123.56     26.20 o
   1  10   3      120.82      169.65     32.06 o
   2  10   3      147.76      122.26     29.46 o
   3  10   3      419.90      371.03     44.81 o
   4  10   3       97.56       36.75     21.22 o
   5  10   3       58.37       58.32     25.85 o
   6  10   3       41.27       49.29     26.02 o
  -7  11   3        6.21       10.81     15.95 o
  -6  11   3       16.67       24.50     17.37 o
  -5  11   3       45.72       48.38     25.72 o
  -4  11   3       59.35       38.91     22.05 o
  -3  11   3      295.18      246.74     38.67 o
  -2  11   3      573.61      615.68     54.42 o
   0  11   3      524.41      563.61     50.24 o
   1  11   3      244.04      235.99     33.73 o
   2  11   3      148.22      196.52     34.46 o
   3  11   3      218.59      212.55     36.03 o
   4  11   3       89.60      106.86     31.65 o
   5  11   3       98.13       96.45     32.03 o
  -5  12   3       78.54       87.46     31.49 o
  -4  12   3      132.21      172.73     38.56 o
   2  12   3       25.09       24.46     19.17 o
   3  12   3       61.01       39.92     24.84 o
   4  12   3       48.96       83.02     29.12 o
  -2 -18   4       16.72       44.52     21.05 o
  -1 -18   4        8.48       17.54     19.39 o
   0 -18   4       12.86       34.22     21.50 o
   1 -18   4        6.03       16.23     41.23 o
  -3 -17   4       22.39       49.38     27.45 o
  -2 -17   4        3.14       22.57     21.31 o
  -1 -17   4       22.19       52.61     22.42 o
   0 -17   4       22.32       19.04     18.75 o
   1 -17   4        6.16       40.26     27.36 o
   2 -17   4        7.56       35.62     30.77 o
   3 -17   4        2.36      -13.56     27.18 o
  -4 -16   4       20.22       14.77     27.38 o
  -3 -16   4        4.39       27.05     25.16 o
  -2 -16   4       75.67       94.06     24.31 o
  -1 -16   4       58.03       66.77     23.17 o
   0 -16   4       92.98       85.32     24.12 o
   1 -16   4       23.81       -0.61     22.96 o
   2 -16   4       11.77        9.85     45.68 o
   3 -16   4       11.49        2.68     20.21 o
   4 -16   4        0.51      -15.17     15.17 o
  -5 -15   4        9.64       -2.49     48.44 o
  -4 -15   4       18.15       39.58     21.33 o
  -3 -15   4        4.70        2.25     14.36 o
  -2 -15   4       11.94       12.11     27.49 o
  -1 -15   4       58.43       81.86     25.62 o
   0 -15   4       49.97       31.66     27.66 o
   1 -15   4      102.70       73.95     32.94 o
   2 -15   4       44.67       64.87     28.31 o
   3 -15   4       12.71       18.08     35.21 o
   4 -15   4       67.88       56.60     47.15 o
  -6 -14   4       38.07       28.15     22.80 o
  -5 -14   4       37.29       63.70     23.21 o
  -4 -14   4       65.91       86.04     25.05 o
  -3 -14   4       79.19       97.01     22.27 o
  -2 -14   4      143.76      166.92     27.94 o
  -1 -14   4      137.18      130.85     34.99 o
   0 -14   4      138.29      132.67     35.85 o
   1 -14   4       41.78       34.40     27.73 o
   2 -14   4       48.33       41.04     24.49 o
   3 -14   4       11.01        7.25     18.13 o
   4 -14   4       15.08       26.29     18.87 o
   5 -14   4       27.86       29.19     44.21 o
  -6 -13   4        5.81       -1.20     13.55 o
  -5 -13   4       25.30       12.99     29.16 o
  -4 -13   4       39.90       33.80     15.56 o
  -3 -13   4       53.91       39.03     17.33 o
  -2 -13   4      121.13      122.57     24.28 o
  -1 -13   4       64.79       69.62     22.58 o
   0 -13   4      121.79      121.44     34.73 o
   1 -13   4       60.53       97.97     31.29 o
   2 -13   4       56.16       62.10     25.58 o
   3 -13   4      136.12      136.46     29.73 o
   4 -13   4       56.13       85.48     24.33 o
   5 -13   4       51.63       93.16     25.38 o
  -7 -12   4        5.53       -9.52     16.01 o
  -6 -12   4       10.62       28.60     17.00 o
  -5 -12   4      141.86      196.21     65.13 o
  -4 -12   4      234.68      274.52     27.48 o
  -3 -12   4      562.74      575.99     37.67 o
  -2 -12   4      158.86      175.24     25.85 o
  -1 -12   4      162.21      198.99     29.06 o
   0 -12   4      100.29      131.92     34.53 o
   1 -12   4      303.16      288.70     40.99 o
   2 -12   4      149.47      127.85     29.23 o
   3 -12   4       72.58      133.85     27.81 o
   4 -12   4        2.09        1.14     13.74 o
   5 -12   4        9.02        2.43     13.22 o
   6 -12   4        0.95       -8.04     13.65 o
  -7 -11   4        0.47        2.02     21.51 o
  -6 -11   4        3.43        6.80     15.31 o
  -5 -11   4        0.03       -9.82      9.82 o
  -4 -11   4       41.99       42.56     14.58 o
  -3 -11   4        2.47       24.77     18.17 o
  -2 -11   4       51.34       58.33     19.17 o
  -1 -11   4       19.61        7.09     17.28 o
   0 -11   4       18.15       54.71     27.70 o
   1 -11   4      391.24      362.16     41.21 o
   2 -11   4      452.65      481.17     42.73 o
   3 -11   4      300.45      340.73     36.14 o
   4 -11   4      182.10      240.78     31.70 o
   5 -11   4       88.67      140.49     36.89 o
   6 -11   4       24.36       31.33     12.90 o
  -7 -10   4       18.56       29.11     12.84 o
  -6 -10   4       92.23      129.49     20.13 o
  -5 -10   4       82.67      101.52     17.93 o
  -4 -10   4      193.52      225.91     22.98 o
  -3 -10   4      403.73      438.15     31.53 o
  -2 -10   4      434.27      422.38     33.72 o
  -1 -10   4      762.55      710.00     43.14 o
   0 -10   4      531.09      522.75     48.24 o
   1 -10   4      383.78      407.02     70.38 o
   2 -10   4       84.46       91.01     23.03 o
   3 -10   4       19.50       32.04     16.77 o
   4 -10   4        3.09        9.62     12.97 o
   5 -10   4        0.84       -0.22      9.64 o
   6 -10   4        8.86        1.84     10.32 o
   7 -10   4        6.42        8.93     13.94 o
  -8  -9   4       46.40       47.10     15.67 o
  -7  -9   4        7.89        1.62     10.37 o
  -6  -9   4       31.26       21.78     12.61 o
  -5  -9   4       10.98       24.27      9.03 o
  -4  -9   4       41.97       35.31     12.32 o
  -3  -9   4       36.25       32.81     14.62 o
  -2  -9   4       32.97       43.26     17.18 o
  -1  -9   4      120.69      159.01     24.47 o
   0  -9   4      288.98      281.55     66.92 o
   1  -9   4      517.64      534.87     43.06 o
   2  -9   4      751.65      788.98     63.83 o
   3  -9   4      608.32      668.49     44.55 o
   4  -9   4      401.21      464.92     29.04 o
   5  -9   4      113.71      183.20     27.83 o
   6  -9   4       54.28       54.75     21.09 o
   7  -9   4        6.46       -1.29     12.38 o
  -8  -8   4        8.98       51.32     16.71 o
  -7  -8   4       62.64      104.36     18.20 o
  -6  -8   4       88.31      126.09     23.64 o
  -5  -8   4      130.26      142.51     15.85 o
  -4  -8   4      252.93      291.07     23.47 o
  -3  -8   4      548.99      567.01     32.01 o
  -2  -8   4      858.39      817.89     40.11 o
  -1  -8   4      342.36      294.45     27.33 o
   0  -8   4      356.49      283.85     47.27 o
   1  -8   4       90.22       82.62     21.72 o
   2  -8   4      249.69      243.95     27.70 o
   3  -8   4      426.93      415.93     25.50 o
   4  -8   4       77.27       74.89     15.04 o
   5  -8   4       15.29       -1.68      8.24 o
   6  -8   4       38.97       27.11     13.40 o
   7  -8   4       59.71       85.36     29.51 o
  -8  -7   4       44.42       42.06     21.31 o
  -7  -7   4       49.03       43.48     12.94 o
  -6  -7   4      127.97      126.11     15.38 o
  -5  -7   4       61.95       61.71     11.13 o
  -4  -7   4       21.32       31.84      9.40 o
  -3  -7   4       11.30       13.42     10.77 o
  -2  -7   4       39.16       34.49     13.36 o
  -1  -7   4      551.09      521.93     32.08 o
   0  -7   4      521.52      509.23     31.62 o
   1  -7   4      431.66      388.25     31.79 o
   2  -7   4      733.07      699.99     40.01 o
   3  -7   4      211.79      262.67     21.25 o
   4  -7   4      413.13      470.99     33.45 o
   5  -7   4      513.92      471.63     51.68 o
   6  -7   4      163.37      189.13     40.75 o
   7  -7   4       71.79      109.67     32.19 o
  -8  -6   4       50.26       78.92     29.82 o
  -7  -6   4       69.56       42.01     21.09 o
  -6  -6   4      206.78      209.67     23.47 o
  -5  -6   4      201.56      243.72     17.36 o
  -4  -6   4      342.29      310.07     18.10 o
  -3  -6   4     1146.08     1082.87     41.03 o
  -2  -6   4     1205.70     1216.12     44.43 o
  -1  -6   4      887.37      817.67     36.90 o
   0  -6   4     1757.64     1706.47     57.59 o
   1  -6   4      247.10      261.33     27.52 o
   2  -6   4      283.15      301.70     18.45 o
   3  -6   4        0.81        2.30      7.92 o
   4  -6   4      158.21      147.78     30.90 o
   5  -6   4       30.11       55.90     21.74 o
   6  -6   4       12.39       -9.83      9.83 o
   7  -6   4       40.70       33.16     21.68 o
  -8  -5   4       23.24       29.88     20.99 o
  -7  -5   4       39.67       38.05     20.12 o
  -6  -5   4       87.80      106.70     19.15 o
  -5  -5   4       74.94       61.83     15.64 o
  -4  -5   4        0.96       -2.68      5.86 o
  -3  -5   4        9.56        8.64      6.30 o
  -2  -5   4      158.97      172.56     15.27 o
  -1  -5   4       10.14       12.90     10.95 o
   0  -5   4      229.61      220.40     19.83 o
   1  -5   4      842.02      808.40     37.25 o
   2  -5   4      885.07      849.65     30.27 o
   3  -5   4     1391.09     1357.59     81.54 o
   4  -5   4      366.35      369.68     41.00 o
   5  -5   4      182.90      220.35     23.45 o
   6  -5   4      219.72      303.00     42.35 o
   7  -5   4      124.47      208.52     42.99 o
   8  -5   4       85.49      120.61     33.51 o
  -9  -4   4        5.69      -11.87     17.45 o
  -8  -4   4       91.64       73.98     27.09 o
  -7  -4   4      137.58      156.74     22.21 o
  -6  -4   4      264.86      268.49     32.83 o
  -5  -4   4      292.47      343.18     27.53 o
  -4  -4   4      579.43      556.31     34.14 o
  -3  -4   4      444.31      465.26     18.50 o
  -2  -4   4     1050.10     1061.89     36.54 o
  -1  -4   4     1973.45     1944.51     57.32 o
   0  -4   4     1602.38     1504.49     48.48 o
   1  -4   4     1748.46     1756.53     49.87 o
   2  -4   4       53.56       36.06     14.35 o
   3  -4   4       40.56       50.69     17.50 o
   4  -4   4       67.92       72.30     22.61 o
   5  -4   4       42.89       34.30     12.99 o
   6  -4   4       25.52       27.79     18.47 o
   7  -4   4       50.17       50.25     23.25 o
   8  -4   4       32.96       40.71     25.10 o
  -9  -3   4       52.21      126.80     35.77 o
  -8  -3   4       73.92       63.91     27.00 o
  -7  -3   4      129.02      122.88     21.14 o
  -6  -3   4       60.09       52.65     18.22 o
  -5  -3   4      117.52      113.55     18.51 o
  -4  -3   4       32.29       21.73     10.34 o
  -3  -3   4      204.51      191.36     18.43 o
  -2  -3   4      379.47      396.18     14.71 o
  -1  -3   4      382.95      371.76     21.59 o
   0  -3   4      570.90      532.90     22.49 o
   1  -3   4     1485.39     1493.31     35.54 o
   2  -3   4     1282.14     1249.17     67.80 o
   3  -3   4     1003.13     1049.11     64.70 o
   4  -3   4      350.39      368.82     27.39 o
   5  -3   4      236.98      280.50     24.57 o
   6  -3   4      164.68      191.55     39.16 o
   7  -3   4      103.81      158.88     39.18 o
   8  -3   4       72.21       81.49     30.47 o
  -9  -2   4       16.68        7.81     19.91 o
  -8  -2   4      109.98      131.14     35.06 o
  -7  -2   4      194.27      238.41     24.53 o
  -6  -2   4      162.42      201.91     21.90 o
  -5  -2   4      729.71      764.93     44.32 o
  -4  -2   4     1141.07     1141.53     51.11 o
  -3  -2   4     1854.29     1889.25     68.70 o
  -2  -2   4     2234.49     2301.58     54.12 o
  -1  -2   4     1142.75     1159.34     36.00 o
   0  -2   4      448.36      455.57     17.15 o
   1  -2   4      704.41      682.11     31.37 o
   2  -2   4      431.32      447.27     35.02 o
   3  -2   4      407.46      460.78     38.98 o
   4  -2   4      185.92      194.49     19.83 o
   5  -2   4        5.42        9.04      9.28 o
   6  -2   4       28.55       37.93     18.42 o
   7  -2   4        9.47       31.31     18.79 o
   8  -2   4       23.88       17.86     20.19 o
  -9  -1   4       37.85       40.39     22.24 o
  -8  -1   4       28.03       43.46     14.30 o
  -7  -1   4       66.47       76.05     17.84 o
  -6  -1   4      125.86      120.36     19.73 o
  -5  -1   4      106.68       87.28     16.65 o
  -4  -1   4       10.82        2.98      7.08 o
  -3  -1   4      485.37      487.12     26.77 o
  -2  -1   4     1811.00     1824.51     63.94 o
  -1  -1   4      418.27      373.46     20.16 o
   0  -1   4     1807.91     1739.50     44.42 o
   1  -1   4      996.35     1061.36     64.14 o
   2  -1   4      724.40      778.00     34.55 o
   3  -1   4      986.92      980.40     44.58 o
   4  -1   4      751.09      740.06     39.12 o
   5  -1   4      320.57      334.43     27.58 o
   6  -1   4      237.99      293.21     40.93 o
   7  -1   4       53.60       71.21     25.95 o
   8  -1   4       52.62      109.63     34.61 o
  -9   0   4        8.46       34.71     22.66 o
  -8   0   4        5.15       25.92     12.02 o
  -7   0   4      218.07      243.61     26.49 o
  -6   0   4      103.59      141.89     30.76 o
  -5   0   4      753.26      747.52     66.85 o
  -4   0   4     2222.66     2214.69    132.94 o
  -3   0   4     1241.46     1251.06     49.66 o
  -2   0   4     3533.73     3833.77    119.58 o
  -1   0   4     3730.93     3936.28    181.51 o
   0   0   4        7.28        6.53      2.67 o
   1   0   4      172.74      156.33     12.57 o
   2   0   4       18.18       20.92      7.05 o
   3   0   4      127.99      155.69     16.61 o
   4   0   4      483.40      476.62     30.78 o
   5   0   4       32.77       24.04     12.69 o
   6   0   4       17.13       24.28     11.76 o
   7   0   4        0.16       16.62     17.35 o
   8   0   4       26.66       30.24     22.26 o
  -9   1   4       40.63       45.50     27.06 o
  -8   1   4       25.77       36.21     24.04 o
  -7   1   4       65.15       63.84     16.39 o
  -6   1   4      142.09      116.10     19.85 o
  -5   1   4      114.33      122.48     18.98 o
  -4   1   4        9.90        5.95     14.40 o
  -3   1   4      501.58      472.13     31.42 o
  -2   1   4     1920.82     1928.43     72.24 o
  -1   1   4      459.18      497.37     37.87 o
   0   1   4     1753.26     1661.67     86.79 o
   1   1   4      897.16      933.23     31.09 o
   2   1   4      635.68      639.26     25.83 o
   3   1   4      984.70      975.60     35.20 o
   4   1   4      706.80      688.87     38.68 o
   5   1   4      327.19      411.63     53.66 o
   6   1   4      239.81      246.83     33.06 o
   7   1   4       57.78       68.69     26.76 o
   8   1   4       60.37       51.80     25.17 o
  -9   2   4       18.10       22.91     24.11 o
  -8   2   4      120.06      175.18     27.51 o
  -7   2   4      190.95      172.21     39.13 o
  -6   2   4      164.79      195.70     26.05 o
  -5   2   4      730.31      762.57     42.35 o
  -4   2   4     1213.80     1223.86     44.88 o
  -3   2   4     1871.11     1885.70     68.71 o
  -2   2   4     2120.06     2073.54    112.23 o
  -1   2   4      987.73      949.89     53.10 o
   0   2   4      323.72      341.53     21.78 o
   1   2   4      700.44      666.87     23.84 o
   2   2   4      426.93      451.60     22.04 o
   3   2   4      412.22      434.46     27.60 o
   4   2   4      185.84      181.15     20.15 o
   5   2   4        5.20        9.37     13.87 o
   6   2   4       25.34       29.08     12.78 o
   7   2   4       14.03        0.63     13.45 o
   8   2   4       23.80       44.38     22.76 o
  -9   3   4       58.27       60.96     19.37 o
  -8   3   4       77.03       97.13     26.60 o
  -7   3   4      126.47      133.53     22.88 o
  -6   3   4       61.56       78.53     16.30 o
  -5   3   4      125.65      132.76     29.78 o
  -4   3   4       31.35       41.46     11.91 o
  -3   3   4      215.74      210.44     12.96 o
  -2   3   4      404.41      383.36     22.02 o
  -1   3   4      451.80      473.03     24.10 o
   0   3   4      571.19      577.08     27.48 o
   1   3   4     1355.52     1429.33     53.74 o
   2   3   4     1204.66     1184.27     37.12 o
   3   3   4      961.19      929.90     44.42 o
   4   3   4      312.07      306.23     27.10 o
   5   3   4      249.54      239.36     46.18 o
   6   3   4      177.26      214.77     49.27 o
   7   3   4      104.60      119.99     34.33 o
   8   3   4       78.18      105.96     36.20 o
  -9   4   4        6.62       -5.83     19.16 o
  -8   4   4       98.77      139.22     24.72 o
  -7   4   4      143.05      171.60     33.24 o
  -6   4   4      266.24      322.65     28.78 o
  -5   4   4      268.93      294.81     26.77 o
  -4   4   4      611.39      536.55     35.96 o
  -3   4   4      469.16      447.89     23.42 o
  -2   4   4     1036.57     1104.56     72.35 o
  -1   4   4     1893.44     1889.18     68.25 o
   0   4   4     1613.99     1608.50     57.67 o
   1   4   4     1661.33     1716.95     61.74 o
   2   4   4       58.64       64.70      7.13 o
   3   4   4       29.64       29.87     10.39 o
   4   4   4       60.72       66.61     15.05 o
   5   4   4       43.77       49.48     14.03 o
   6   4   4       21.79        8.49     10.22 o
   7   4   4       48.36       36.53     20.76 o
   8   4   4       26.83       37.88     25.04 o
  -8   5   4       30.52       41.98     19.44 o
  -7   5   4       41.01       77.65     18.82 o
  -6   5   4       90.04       85.18     18.23 o
  -5   5   4       70.89       67.30     16.24 o
  -4   5   4        1.33        3.52     12.39 o
  -3   5   4       12.83       10.38      9.99 o
  -2   5   4      151.75      122.91     13.54 o
  -1   5   4        7.57       12.28      9.67 o
   0   5   4      276.72      231.66     17.49 o
   1   5   4      799.76      755.01     33.42 o
   2   5   4      893.36      826.69     47.47 o
   3   5   4     1367.50     1317.61     57.56 o
   4   5   4      331.18      361.11     28.99 o
   5   5   4      196.78      219.84     24.49 o
   6   5   4      217.14      245.21     26.88 o
   7   5   4      116.15      149.61     39.01 o
   8   5   4       95.39       99.21     32.60 o
  -8   6   4       35.11       24.43     14.59 o
  -7   6   4       97.88       98.58     20.24 o
  -6   6   4      242.19      265.11     27.05 o
  -5   6   4      257.59      247.93     36.03 o
  -4   6   4      348.02      364.28     42.72 o
  -3   6   4     1034.35     1023.16     43.70 o
  -2   6   4     1166.41     1200.60     49.37 o
  -1   6   4      874.93      885.80     39.08 o
   0   6   4     1734.76     1675.28     62.90 o
   1   6   4      240.56      234.62     16.68 o
   2   6   4      260.72      284.03     34.28 o
   3   6   4        0.46      -11.67     13.08 o
   4   6   4      170.32      185.69     28.55 o
   5   6   4       31.43       41.24     14.21 o
   6   6   4       11.60       26.47     12.65 o
   7   6   4       39.10       33.37     15.04 o
  -8   7   4       47.84       69.82     27.79 o
  -7   7   4       53.58       60.09     26.03 o
  -6   7   4      132.32      113.82     30.55 o
  -5   7   4       60.27       55.01     21.76 o
  -4   7   4       22.87       22.07     16.46 o
  -3   7   4       12.57        7.17      6.67 o
  -2   7   4       24.72       22.16      9.13 o
  -1   7   4      565.74      530.27     29.52 o
   0   7   4      560.48      558.96     29.43 o
   1   7   4      474.53      469.09     25.14 o
   2   7   4      748.02      646.73     54.49 o
   3   7   4      190.35      197.14     37.18 o
   4   7   4      414.64      461.63     49.11 o
   5   7   4      501.68      517.42     38.15 o
   6   7   4      169.97      251.53     28.14 o
   7   7   4       67.06       78.59     22.27 o
  -8   8   4        4.80       37.04     20.16 o
  -7   8   4       57.25       69.43     26.34 o
  -6   8   4       80.95      100.59     30.58 o
  -5   8   4      148.21      157.56     34.59 o
  -4   8   4      287.98      329.39     41.89 o
  -3   8   4      590.51      588.06     53.66 o
  -2   8   4      867.46      839.02     40.36 o
  -1   8   4      348.74      320.32     29.52 o
   0   8   4      328.45      297.11     21.99 o
   1   8   4      109.57      109.48     13.85 o
   2   8   4      252.27      253.98     35.45 o
   3   8   4      435.79      423.92     47.64 o
   4   8   4       75.05       73.90     27.69 o
   5   8   4       15.92       36.39     23.27 o
   6   8   4       39.25       19.42     20.95 o
   7   8   4       61.06       58.96     26.72 o
  -8   9   4       38.45       38.60     25.42 o
  -7   9   4        5.91       -1.99     14.61 o
  -6   9   4       26.24       38.19     20.36 o
  -5   9   4       10.19       10.76     16.59 o
  -4   9   4       41.58       43.25     21.05 o
  -3   9   4       32.20       30.99     17.54 o
  -2   9   4       43.93       54.51     12.00 o
  -1   9   4      107.67      118.65     17.40 o
   0   9   4      303.07      310.08     23.21 o
   1   9   4      527.05      583.63     51.94 o
   2   9   4      732.23      803.64     66.25 o
   3   9   4      646.82      753.62     65.61 o
   4   9   4      404.92      358.15     48.21 o
   5   9   4      123.63      154.54     37.31 o
   6   9   4       62.58       37.99     23.72 o
   7   9   4        8.00       16.65     19.07 o
  -7  10   4       14.68       59.60     24.66 o
  -6  10   4       82.13      110.01     32.72 o
  -5  10   4       95.04      111.11     32.40 o
  -4  10   4      196.03      176.63     38.47 o
  -3  10   4      423.95      457.05     49.43 o
  -2  10   4      482.31      516.04     31.71 o
  -1  10   4      796.35      764.76     39.76 o
   0  10   4      529.23      515.49     31.57 o
   1  10   4      431.53      436.33     46.95 o
   2  10   4       76.45      106.30     28.68 o
   3  10   4       19.18       29.01     21.33 o
   4  10   4        4.69        4.21     15.94 o
   5  10   4        0.57       -2.82     15.72 o
   6  10   4        8.57       26.03     22.91 o
   7  10   4        6.23       12.60     22.85 o
  -7  11   4        0.72       19.55     17.50 o
  -6  11   4        5.21       -4.21     13.51 o
  -5  11   4        0.03       21.34     22.01 o
  -4  11   4       40.44       56.39     23.46 o
  -3  11   4        1.88        7.60     14.61 o
  -2  11   4       65.81       58.17     22.89 o
  -1  11   4       11.76       12.37      8.42 o
   0  11   4       13.25        9.53     15.28 o
   1  11   4      396.44      421.38     44.89 o
   2  11   4      440.23      458.84     49.71 o
   3  11   4      325.72      324.93     44.78 o
   4  11   4      188.94      161.75     38.65 o
   5  11   4       89.40      105.98     33.44 o
   6  11   4       33.26       11.47     18.63 o
  -7  12   4        9.95        7.80     18.10 o
  -6  12   4       14.95       -3.60     11.73 o
  -5  12   4      142.07      177.87     42.86 o
  -4  12   4      231.02      305.74     44.11 o
  -3  12   4      534.47      530.41     55.90 o
  -2  12   4      143.30      174.63     36.12 o
   0  12   4      128.88      163.17     32.96 o
   1  12   4      332.32      341.43     43.29 o
   2  12   4      167.17      194.10     38.93 o
   3  12   4       66.97       66.69     26.85 o
   4  12   4        1.20        8.58     19.29 o
   5  12   4        7.88        1.55     14.93 o
   6  12   4        1.63       -1.85     24.05 o
  -6  13   4        7.91        7.41     16.80 o
  -5  13   4       27.06        3.36     16.22 o
  -4  13   4       39.12       35.52     23.30 o
  -3  13   4       51.78       74.51     27.86 o
   1  13   4       68.29       34.12     20.90 o
   2  13   4       58.02       44.44     22.79 o
   3  13   4      134.81      124.19     35.49 o
   4  13   4       63.66       16.64     20.66 o
  -1 -18   5       44.17       73.78     27.59 o
   0 -18   5       22.25       44.68     22.44 o
  -3 -17   5        6.02      -24.71     41.06 o
  -2 -17   5        6.75       32.40     17.78 o
  -1 -17   5        4.55       13.36     19.18 o
   0 -17   5        4.85        6.36     19.56 o
   1 -17   5        3.93       -1.39     18.50 o
   2 -17   5        6.72       19.16     24.04 o
  -4 -16   5       11.56        0.39     21.83 o
  -3 -16   5       77.82       92.43     21.26 o
  -2 -16   5       36.47       70.31     21.70 o
  -1 -16   5       85.69       98.62     24.90 o
   0 -16   5       44.50       81.42     23.91 o
   1 -16   5       39.03       44.48     28.38 o
   2 -16   5       20.06       38.39     25.74 o
   3 -16   5       10.94      -10.63     35.48 o
  -5 -15   5       25.53       -4.83     42.36 o
  -4 -15   5       16.28       14.49     53.13 o
  -3 -15   5        5.94       33.78     16.07 o
  -2 -15   5       17.43       33.78     18.60 o
  -1 -15   5        9.88        3.04     16.31 o
   0 -15   5        5.45        0.87     17.74 o
   1 -15   5       15.04       44.79     28.83 o
   2 -15   5       15.59        1.47     20.75 o
   3 -15   5       46.50       77.47     28.50 o
   4 -15   5       11.55       -6.07     36.17 o
  -5 -14   5       15.99       28.60     24.21 o
  -4 -14   5       63.75       74.93     18.32 o
  -3 -14   5       14.47       35.47     16.59 o
  -2 -14   5       92.98      112.53     24.88 o
  -1 -14   5      204.10      267.26     34.56 o
   0 -14   5      127.47      171.08     28.94 o
   1 -14   5      210.79      215.91     53.40 o
   2 -14   5       28.35       33.86     22.68 o
   3 -14   5       10.40       18.23     18.75 o
   4 -14   5       25.22       26.73     19.73 o
  -6 -13   5       54.88       71.85     38.12 o
  -5 -13   5       53.19       60.22     21.79 o
  -4 -13   5       45.04       60.97     17.15 o
  -3 -13   5       43.13       60.31     18.17 o
  -2 -13   5       13.76        4.80     15.33 o
  -1 -13   5       28.63       38.53     19.43 o
   0 -13   5       23.44      -13.61     13.61 o
   1 -13   5       31.84       21.67     23.49 o
   2 -13   5       41.39        6.69     19.81 o
   3 -13   5       10.00       12.81     17.65 o
   4 -13   5       13.88       14.33     15.27 o
   5 -13   5       13.48       13.82     15.81 o
  -6 -12   5       17.99       28.84     16.24 o
  -5 -12   5       40.86       31.53     18.53 o
  -4 -12   5      126.58      147.31     22.87 o
  -3 -12   5      207.39      250.23     49.55 o
  -2 -12   5      249.29      260.65     29.98 o
  -1 -12   5      115.40      111.01     23.75 o
   0 -12   5      154.42      195.19     29.02 o
   1 -12   5       86.38      120.08     29.89 o
   2 -12   5      166.10      212.43     34.11 o
   3 -12   5      124.34      108.21     26.07 o
   4 -12   5       53.77       55.68     20.78 o
   5 -12   5        8.64       -3.13     14.94 o
  -7 -11   5        3.03      -12.71     12.71 o
  -6 -11   5       39.97       52.55     19.70 o
  -5 -11   5       57.49       61.29     19.58 o
  -4 -11   5       89.77      129.40     20.14 o
  -3 -11   5       63.09       77.31     18.43 o
  -2 -11   5       64.55       66.39     18.28 o
  -1 -11   5       48.10       58.28     21.04 o
   0 -11   5        3.05       -5.96     15.51 o
   1 -11   5      237.12      256.75     36.30 o
   2 -11   5       33.00       42.08     20.44 o
   3 -11   5       82.38       99.42     22.98 o
   4 -11   5       69.46      110.19     25.03 o
   5 -11   5       23.46       16.16     21.39 o
   6 -11   5       31.96       73.02     19.52 o
  -7 -10   5       20.05       17.51     12.41 o
  -6 -10   5       61.54       76.33     21.36 o
  -5 -10   5       86.59       92.51     17.61 o
  -4 -10   5      277.52      330.51     26.76 o
  -3 -10   5      142.92      164.51     22.85 o
  -2 -10   5      168.04      192.85     25.83 o
  -1 -10   5      203.40      172.91     30.51 o
   0 -10   5      203.27      209.57     28.35 o
   1 -10   5      193.64      196.63     31.51 o
   2 -10   5      425.49      396.62     36.65 o
   3 -10   5      189.59      203.10     34.26 o
   4 -10   5       96.69      121.71     24.02 o
   5 -10   5       37.84       54.91     20.05 o
   6 -10   5       15.81        6.88     11.75 o
  -7  -9   5       51.27       75.29     17.17 o
  -6  -9   5       89.72      109.05     17.98 o
  -5  -9   5       13.00       20.36     10.84 o
  -4  -9   5       35.93       33.63     12.62 o
  -3  -9   5       47.32       44.89     15.24 o
  -2  -9   5      228.15      214.68     25.26 o
  -1  -9   5       66.34       49.77     19.33 o
   0  -9   5      117.21      123.53     23.43 o
   1  -9   5       46.94       49.73     24.90 o
   2  -9   5        0.43       -3.40     13.51 o
   3  -9   5       86.85       78.52     19.09 o
   4  -9   5      175.50      191.32     21.78 o
   5  -9   5       93.36      123.32     19.53 o
   6  -9   5       33.85       56.15     15.79 o
  -8  -8   5       26.86       33.49     13.24 o
  -7  -8   5       43.26       56.33     15.03 o
  -6  -8   5       75.98       69.46     12.45 o
  -5  -8   5       73.59       95.05     13.52 o
  -4  -8   5      128.83      136.64     18.81 o
  -3  -8   5      191.45      192.58     21.75 o
  -2  -8   5      154.72      181.63     22.25 o
  -1  -8   5      916.42      854.45     43.65 o
   0  -8   5      312.36      324.02     30.56 o
   1  -8   5      299.73      274.72     30.03 o
   2  -8   5      233.59      242.27     26.70 o
   3  -8   5      228.56      264.95     20.98 o
   4  -8   5      378.93      442.09     28.38 o
   5  -8   5      119.62      175.41     21.56 o
   6  -8   5       40.78       36.02     14.73 o
   7  -8   5        1.31        2.34     17.40 o
  -8  -7   5       32.86       36.69     13.14 o
  -7  -7   5      175.76      198.50     22.70 o
  -6  -7   5        2.61       14.65      7.87 o
  -5  -7   5        4.90        5.34      7.21 o
  -4  -7   5       41.18       46.35     13.17 o
  -3  -7   5       49.09       49.46     13.53 o
  -2  -7   5      137.77      151.17     19.86 o
  -1  -7   5      186.36      165.45     21.83 o
   0  -7   5       96.77       98.42     19.56 o
   1  -7   5       18.04       13.18     14.85 o
   2  -7   5      209.44      199.13     23.23 o
   3  -7   5      100.66       98.39     14.44 o
   4  -7   5      116.54      129.95     17.45 o
   5  -7   5      118.18      160.31     37.23 o
   6  -7   5      113.18      150.89     36.51 o
   7  -7   5      139.73      161.20     39.43 o
  -8  -6   5       45.21       74.56     26.81 o
  -7  -6   5       53.44       36.37     20.79 o
  -6  -6   5        4.57        6.11      7.42 o
  -5  -6   5       27.81       41.06      9.69 o
  -4  -6   5      154.94      174.02     14.49 o
  -3  -6   5      412.38      417.36     24.92 o
  -2  -6   5      576.15      609.49     30.21 o
  -1  -6   5     1265.44     1251.92     48.33 o
   0  -6   5      468.20      459.55     28.41 o
   1  -6   5      407.95      396.09     24.87 o
   2  -6   5      244.28      250.29     20.23 o
   3  -6   5      249.08      264.61     19.39 o
   4  -6   5      183.54      204.29     32.04 o
   5  -6   5      264.97      343.16     43.15 o
   6  -6   5      128.60      145.09     35.56 o
   7  -6   5       36.36       63.53     25.13 o
  -8  -5   5       40.78       80.60     25.46 o
  -7  -5   5        2.07       -4.99     10.34 o
  -6  -5   5       81.98       92.18     33.10 o
  -5  -5   5       26.51       18.29     11.50 o
  -4  -5   5      110.71      111.99     12.29 o
  -3  -5   5       25.34       19.52      9.10 o
  -2  -5   5        7.51       20.42      9.49 o
  -1  -5   5       15.07       16.69     11.10 o
   0  -5   5      362.11      369.07     24.01 o
   1  -5   5       11.65       10.64      8.37 o
   2  -5   5      152.08      155.58     14.19 o
   3  -5   5      537.40      498.40     45.01 o
   4  -5   5      399.56      401.30     44.53 o
   5  -5   5      179.26      231.32     24.88 o
   6  -5   5       93.87      154.70     36.24 o
   7  -5   5       59.20       83.65     29.17 o
  -8  -4   5       12.06       39.02     21.01 o
  -7  -4   5       16.63       16.04     20.57 o
  -6  -4   5       49.91       50.32     13.94 o
  -5  -4   5       70.08       87.18     17.78 o
  -4  -4   5      237.66      246.92     35.75 o
  -3  -4   5      686.71      692.12     23.28 o
  -2  -4   5     1055.07     1096.86     37.68 o
  -1  -4   5      555.01      567.38     26.06 o
   0  -4   5     1267.97     1181.71     43.83 o
   1  -4   5      786.67      749.37     23.82 o
   2  -4   5      813.86      831.89     53.53 o
   3  -4   5      530.91      559.49     46.04 o
   4  -4   5      114.66       98.91     25.66 o
   5  -4   5      296.07      323.54     28.74 o
   6  -4   5        4.71       13.06     17.08 o
   7  -4   5       47.38       54.60     24.47 o
  -8  -3   5       67.67       50.29     22.41 o
  -7  -3   5      205.24      261.85     26.90 o
  -6  -3   5      236.96      216.39     22.66 o
  -5  -3   5      296.44      301.93     26.29 o
  -4  -3   5       55.24       44.96     13.36 o
  -3  -3   5       14.47       16.45      5.37 o
  -2  -3   5       23.58       23.57      6.83 o
  -1  -3   5      175.21      183.72     13.40 o
   0  -3   5      137.90      124.52     12.19 o
   1  -3   5       71.93       71.62      7.27 o
   2  -3   5      356.39      351.80     26.40 o
   3  -3   5      139.69      155.56     25.34 o
   4  -3   5       82.01       85.71     16.94 o
   5  -3   5       90.54      114.15     19.87 o
   6  -3   5      152.86      228.62     36.20 o
   7  -3   5       62.56       62.49     25.25 o
  -9  -2   5        1.04       35.19     22.11 o
  -8  -2   5       14.04       22.47     12.52 o
  -7  -2   5       14.68       22.12     10.47 o
  -6  -2   5      136.79      138.73     21.23 o
  -5  -2   5      343.97      349.11     27.99 o
  -4  -2   5      183.23      182.78     19.15 o
  -3  -2   5     1180.23     1164.97     48.79 o
  -2  -2   5     1819.39     1812.35     41.31 o
  -1  -2   5      416.66      355.29     24.41 o
   0  -2   5     2121.37     2029.85     56.11 o
   1  -2   5      539.58      475.01     32.95 o
   2  -2   5      647.62      615.39     33.55 o
   3  -2   5      776.06      791.94     54.57 o
   4  -2   5      396.62      386.33     59.56 o
   5  -2   5       21.92       34.54     16.72 o
   6  -2   5       60.42       44.02     20.20 o
   7  -2   5       24.76       63.08     24.86 o
   8  -2   5       10.58       16.63     18.34 o
  -9  -1   5       13.62       22.03     19.85 o
  -8  -1   5       32.70       26.92     14.54 o
  -7  -1   5      124.08      149.09     23.50 o
  -6  -1   5       78.53      112.26     19.42 o
  -5  -1   5      425.32      424.56     31.54 o
  -4  -1   5      525.49      504.10     30.66 o
  -3  -1   5      354.18      348.17     22.51 o
  -2  -1   5     2924.10     3090.21     63.45 o
  -1  -1   5        5.32       10.50     14.69 o
   0  -1   5       62.68       58.13      7.89 o
   1  -1   5      254.77      251.82     17.44 o
   2  -1   5      439.11      445.26     41.29 o
   3  -1   5      194.69      213.75     17.53 o
   4  -1   5      107.34       97.13     17.05 o
   5  -1   5      228.84      210.30     22.45 o
   6  -1   5       14.28       59.03     22.31 o
   7  -1   5       24.18       51.59     21.73 o
   8  -1   5       49.72       52.23     26.87 o
  -9   0   5        0.02        5.02     19.26 o
  -8   0   5       30.55       23.32     12.90 o
  -7   0   5       11.47        9.20      9.94 o
  -6   0   5      236.47      251.02     24.67 o
  -5   0   5      127.56      127.84     24.29 o
  -4   0   5      386.68      348.36     25.13 o
  -3   0   5      252.14      256.70     19.19 o
  -2   0   5     1714.90     1673.88     58.43 o
  -1   0   5     2390.69     2391.10    123.09 o
   0   0   5      757.60      654.70     49.45 o
   1   0   5     1553.91     1494.78     59.84 o
   2   0   5      234.63      235.91     17.04 o
   3   0   5      211.00      207.50     17.05 o
   4   0   5      461.11      469.74     26.21 o
   5   0   5        0.77        0.31      8.70 o
   6   0   5        6.77       14.54     11.28 o
   7   0   5        7.59       44.36     22.65 o
   8   0   5        3.85        4.02     16.18 o
  -9   1   5       21.20       32.65     15.77 o
  -8   1   5       36.03       38.29     14.95 o
  -7   1   5      110.83      127.01     21.66 o
  -6   1   5       87.40       88.24     17.33 o
  -5   1   5      444.25      444.47     39.62 o
  -4   1   5      521.62      491.34     30.34 o
  -3   1   5      374.48      361.21     22.65 o
  -2   1   5     2856.88     2910.17    150.96 o
  -1   1   5        5.44        0.05     10.78 o
   0   1   5       70.47       58.65     18.02 o
   1   1   5      243.09      256.26     14.26 o
   2   1   5      427.33      404.76     20.52 o
   3   1   5      193.66      187.15     15.96 o
   4   1   5      134.87      135.02     20.28 o
   5   1   5      195.69      216.89     23.75 o
   6   1   5       12.31       43.56     16.21 o
   7   1   5       25.73       58.61     23.20 o
   8   1   5       53.06       72.27     28.15 o
  -9   2   5        1.42      -11.14     11.14 o
  -8   2   5       13.58        6.19     10.60 o
  -7   2   5       11.45       24.28     12.21 o
  -6   2   5      103.25       94.88     18.09 o
  -5   2   5      317.43      307.61     26.51 o
  -4   2   5      172.14      179.58     13.58 o
  -3   2   5     1243.51     1221.07     49.74 o
  -2   2   5     1890.52     1929.97    102.09 o
  -1   2   5      475.40      473.35     26.96 o
   0   2   5     2217.54     2255.65     77.55 o
   1   2   5      532.89      490.70     20.35 o
   2   2   5      667.59      661.77     37.22 o
   3   2   5      752.19      773.18     30.76 o
   4   2   5      343.80      351.97     28.01 o
   5   2   5       36.56       49.34     14.98 o
   6   2   5       59.87       78.65     18.06 o
   7   2   5       29.23       52.82     23.42 o
   8   2   5       10.81        7.41     17.52 o
  -8   3   5       65.10       62.77     19.41 o
  -7   3   5      196.83      219.59     27.79 o
  -6   3   5      240.77      251.11     25.51 o
  -5   3   5      276.33      276.72     25.47 o
  -4   3   5       58.98       67.05      9.06 o
  -3   3   5        6.12       16.85      7.41 o
  -2   3   5       26.68       22.35      8.80 o
  -1   3   5      173.15      158.05     15.72 o
   0   3   5      136.36      133.18     15.38 o
   1   3   5       88.88      105.68     14.12 o
   2   3   5      401.87      412.82     19.26 o
   3   3   5      162.08      170.22     19.29 o
   4   3   5       94.92      124.30     19.50 o
   5   3   5      112.89      126.36     21.08 o
   6   3   5      133.83      157.35     25.37 o
   7   3   5       55.59       76.53     28.28 o
  -8   4   5       11.61      -10.33     10.33 o
  -7   4   5        9.61       14.52     11.17 o
  -6   4   5       33.60       22.14     11.11 o
  -5   4   5       68.99       82.35     17.14 o
  -4   4   5      246.94      269.94     36.94 o
  -3   4   5      705.62      701.82     65.78 o
  -2   4   5     1129.76     1123.59     47.45 o
  -1   4   5      606.56      575.43     31.05 o
   0   4   5     1261.06     1194.98     49.33 o
   1   4   5      820.97      837.64     36.95 o
   2   4   5      753.18      754.14     28.02 o
   3   4   5      530.88      550.62     33.61 o
   4   4   5       83.00       82.19     16.75 o
   5   4   5      296.16      303.64     28.54 o
   6   4   5        2.59       -6.60     10.34 o
   7   4   5       49.99       81.84     28.02 o
  -8   5   5       31.03       43.67     24.26 o
  -7   5   5        9.09       13.85      9.93 o
  -6   5   5       76.88      115.81     21.31 o
  -5   5   5       44.20       30.13     18.60 o
  -4   5   5      106.93       70.42     23.52 o
  -3   5   5       29.00       34.10      9.42 o
  -2   5   5       12.18        7.84      7.67 o
  -1   5   5       13.93       19.53      8.68 o
   0   5   5      358.40      415.86     25.42 o
   1   5   5       12.67        0.19     10.56 o
   2   5   5      173.24      161.22     31.63 o
   3   5   5      538.40      532.61     78.44 o
   4   5   5      436.51      439.88     33.19 o
   5   5   5      200.40      234.99     25.59 o
   6   5   5       76.37       82.54     19.71 o
   7   5   5       57.32       89.49     28.07 o
  -8   6   5       38.76       32.50     14.36 o
  -7   6   5       49.91       73.38     26.78 o
  -6   6   5        2.45       15.57     15.75 o
  -5   6   5       42.40       52.91     21.98 o
  -4   6   5      180.74      172.20     35.70 o
  -3   6   5      418.05      441.86     26.85 o
  -2   6   5      540.71      508.91     30.82 o
  -1   6   5     1332.62     1306.52     53.81 o
   0   6   5      425.95      379.29     25.47 o
   1   6   5      385.11      392.38     24.17 o
   2   6   5      254.13      247.27     33.55 o
   3   6   5      235.62      208.79     35.55 o
   4   6   5      210.21      238.47     24.78 o
   5   6   5      250.34      262.47     27.75 o
   6   6   5      130.76      111.05     22.40 o
   7   6   5       31.63       25.10     19.09 o
  -8   7   5       26.30       37.83     21.12 o
  -7   7   5      182.10      157.05     39.11 o
  -6   7   5        0.91       -4.00     13.24 o
  -5   7   5       14.05       32.78     20.93 o
  -4   7   5       58.20       58.96     23.27 o
  -3   7   5       62.01       57.77     12.18 o
  -2   7   5      143.25      132.11     16.25 o
  -1   7   5      183.76      197.76     18.71 o
   0   7   5      103.50      113.26     15.92 o
   1   7   5       21.03       13.48      7.38 o
   2   7   5      201.06      216.38     34.85 o
   3   7   5       70.26       62.78     25.34 o
   4   7   5       96.83      138.76     34.59 o
   5   7   5      121.19      157.14     37.37 o
   6   7   5      108.64      116.16     23.64 o
   7   7   5      139.31      156.51     27.65 o
  -8   8   5       31.54       12.73     20.66 o
  -7   8   5       42.24       51.20     23.92 o
  -6   8   5       81.21       90.81     29.30 o
  -5   8   5       73.00       42.25     23.13 o
  -4   8   5       95.22      106.44     29.40 o
  -3   8   5      160.02      136.41     17.29 o
  -2   8   5      179.81      177.10     19.36 o
  -1   8   5      865.07      885.93     43.26 o
   0   8   5      376.67      392.36     26.07 o
   1   8   5      316.40      305.92     21.59 o
   2   8   5      234.74      259.43     36.50 o
   3   8   5      244.24      322.51     43.64 o
   4   8   5      360.24      375.51     49.99 o
   5   8   5      118.23       96.22     31.57 o
   6   8   5       38.51       59.86     27.27 o
   7   8   5        1.35        4.92     17.86 o
  -7   9   5       39.65       58.18     25.60 o
  -6   9   5       78.04       99.01     31.69 o
  -5   9   5        5.41       -0.25     15.83 o
  -4   9   5       51.52       62.95     25.04 o
  -3   9   5       59.14       71.55     17.66 o
  -2   9   5      246.01      240.88     21.82 o
  -1   9   5       68.31       71.37     15.01 o
   0   9   5      115.80      141.47     17.81 o
   1   9   5       49.00       34.84     20.50 o
   2   9   5        1.56       14.90     15.82 o
   3   9   5       92.77       89.09     29.22 o
   4   9   5      147.40      165.16     38.75 o
   5   9   5       84.21       88.00     31.80 o
   6   9   5       37.03       76.03     29.91 o
  -7  10   5       21.34       15.76     17.47 o
  -6  10   5       68.38       58.56     28.65 o
  -5  10   5       92.50      138.59     36.77 o
  -4  10   5      264.21      237.75     39.60 o
  -3  10   5      116.62      104.96     29.86 o
  -2  10   5      141.38      144.31     19.11 o
  -1  10   5      151.10      152.23     18.60 o
   0  10   5      251.09      290.92     26.02 o
   1  10   5      195.30      226.18     41.63 o
   2  10   5      435.58      477.75     53.16 o
   3  10   5      183.41      224.24     44.61 o
   4  10   5       89.24      135.41     36.19 o
   5  10   5       40.03        4.15     19.32 o
   6  10   5       21.18       15.97     19.60 o
  -7  11   5        1.94       14.20     18.97 o
  -6  11   5       38.96       -3.90     12.48 o
  -5  11   5       65.88       82.45     30.13 o
  -4  11   5       94.63      135.39     35.99 o
  -3  11   5       57.15      130.54     33.03 o
  -2  11   5       56.52       54.79     13.73 o
  -1  11   5       47.98       50.40     14.71 o
   0  11   5        2.33        4.71      8.99 o
   1  11   5      215.03      245.58     38.81 o
   2  11   5       22.95       27.15     20.91 o
   3  11   5       73.45       77.06     28.63 o
   4  11   5       68.42       82.44     32.01 o
   5  11   5       18.58       -9.61     15.18 o
   6  11   5       38.28       96.28     37.14 o
  -6  12   5       14.93      -12.57     13.83 o
  -5  12   5       39.08       48.36     27.99 o
  -4  12   5      119.04      130.19     35.74 o
  -3  12   5      200.54      191.10     40.10 o
  -2  12   5      229.56      220.44     35.15 o
  -1  12   5       75.71       88.30     17.87 o
   0  12   5      132.50      176.41     31.49 o
   1  12   5      118.11      179.99     37.37 o
   2  12   5      173.88      229.31     38.06 o
   3  12   5      141.77      111.41     34.82 o
   4  12   5       55.27       24.50     23.78 o
   5  12   5        7.20        0.44     14.52 o
  -6  13   5       49.18        4.84     19.45 o
  -5  13   5       51.96        7.97     15.02 o
  -4  13   5       42.04       62.38     29.17 o
  -3  13   5       35.50       38.09     22.96 o
  -2  13   5       17.05       18.84     18.61 o
  -1  13   5       28.04       98.58     25.48 o
   0  13   5       22.33       20.95     17.60 o
   1  13   5       26.68       -3.49     13.45 o
   2  13   5       33.03       50.55     23.77 o
   3  13   5        4.34       -5.14     13.17 o
   4  13   5        7.86       -5.95      9.60 o
   5  13   5       23.26        0.98     15.65 o
  -5  14   5       12.71       -9.75     14.94 o
  -4  14   5       48.57       35.76     26.20 o
  -3  14   5        7.48       24.52     20.89 o
   0  14   5      127.16      150.91     35.03 o
   1  14   5      205.46      222.01     37.92 o
   2  14   5       18.82       64.79     26.53 o
   3  14   5       12.14       26.51     20.13 o
   4  14   5       28.09       -5.05     13.90 o
  -2 -17   6       46.38       92.99     29.99 o
  -1 -17   6       25.89       25.88     27.62 o
   0 -17   6        1.71       -2.51     22.10 o
   1 -17   6        1.83       27.19     22.46 o
  -3 -16   6        5.43       12.86     18.52 o
  -2 -16   6       39.31       43.87     48.26 o
  -1 -16   6       26.37       52.46     21.26 o
   0 -16   6       38.77       25.22     19.84 o
   1 -16   6       21.12       42.25     20.93 o
   2 -16   6       32.53       33.41     36.00 o
  -4 -15   6       16.18       69.52     26.79 o
  -3 -15   6       93.12      113.86     31.34 o
  -2 -15   6       62.27       94.29     21.90 o
  -1 -15   6       27.95       36.81     18.64 o
   0 -15   6       16.42       36.69     20.42 o
   1 -15   6        1.65       23.82     18.42 o
   2 -15   6        5.50        5.21     21.70 o
   3 -15   6        1.19      -11.77     17.93 o
  -5 -14   6       17.87      -33.95     33.95 o
  -4 -14   6       20.21       22.64     28.03 o
  -3 -14   6       14.77       10.73     14.83 o
  -2 -14   6       12.21        9.61     14.35 o
  -1 -14   6       53.10       71.11     32.18 o
   0 -14   6      103.56      136.37     27.14 o
   1 -14   6      137.87      157.74     27.96 o
   2 -14   6       70.05       66.04     25.43 o
   3 -14   6       76.82      125.62     30.32 o
   4 -14   6        8.26       30.54     19.85 o
  -6 -13   6       42.87       70.81     44.39 o
  -5 -13   6       81.73       46.45     43.58 o
  -4 -13   6       97.47      101.54     20.22 o
  -3 -13   6       17.61       36.47     15.27 o
  -2 -13   6       32.82       30.87     17.51 o
  -1 -13   6       12.02       40.20     19.37 o
   0 -13   6       16.95       25.87     18.67 o
   1 -13   6       18.25       33.24     18.75 o
   2 -13   6       14.01       28.53     18.99 o
   3 -13   6       35.75       57.68     22.78 o
   4 -13   6        5.47       -8.74     14.14 o
  -6 -12   6       10.17      -10.93     29.17 o
  -5 -12   6        1.96       -6.16     15.67 o
  -4 -12   6       22.26       16.25     12.93 o
  -3 -12   6       67.09       68.90     19.73 o
  -2 -12   6       56.23      101.00     21.49 o
  -1 -12   6       72.34       75.77     21.93 o
   0 -12   6      177.32      188.93     28.52 o
   1 -12   6      162.21      222.93     29.86 o
   2 -12   6      142.46      172.46     31.35 o
   3 -12   6       83.66      114.92     24.99 o
   4 -12   6       23.90       54.92     17.64 o
   5 -12   6        1.92        3.14     13.80 o
  -7 -11   6       49.48       40.34     33.77 o
  -6 -11   6       72.18       30.77     32.39 o
  -5 -11   6      123.87      212.26     24.24 o
  -4 -11   6      123.93      148.84     21.86 o
  -3 -11   6      145.70      153.93     23.57 o
  -2 -11   6      118.01      157.91     24.68 o
  -1 -11   6      238.34      220.50     32.75 o
   0 -11   6       19.18        0.09     19.71 o
   1 -11   6        7.48       -0.63     14.40 o
   2 -11   6        9.95       20.12     16.84 o
   3 -11   6       24.61       34.22     15.87 o
   4 -11   6       16.77       17.52     14.55 o
   5 -11   6       16.28       24.83     27.26 o
  -7 -10   6        4.98       12.78     26.15 o
  -6 -10   6        4.27      -11.15     22.50 o
  -5 -10   6        9.23       20.15     10.64 o
  -4 -10   6        0.92        6.66     10.67 o
  -3 -10   6       53.87       81.50     18.78 o
  -2 -10   6      170.25      169.48     24.34 o
  -1 -10   6      449.32      408.17     34.65 o
   0 -10   6      152.11      152.32     25.46 o
   1 -10   6      273.20      279.28     28.57 o
   2 -10   6      107.01       82.84     31.67 o
   3 -10   6      131.56      140.31     25.65 o
   4 -10   6       87.80      105.85     33.96 o
   5 -10   6       44.59       63.81     15.85 o
   6 -10   6        7.45       -1.87     12.51 o
  -7  -9   6       84.07       83.69     24.20 o
  -6  -9   6      101.32      139.88     20.49 o
  -5  -9   6      118.58      134.37     19.54 o
  -4  -9   6      205.29      227.73     22.66 o
  -3  -9   6       79.96       87.49     17.54 o
  -2  -9   6       80.13       67.87     18.60 o
  -1  -9   6      137.17      150.53     23.78 o
   0  -9   6       15.52        6.64     16.20 o
   1  -9   6       89.51       97.30     20.08 o
   2  -9   6       69.51       43.96     24.43 o
   3  -9   6        3.91       -9.65      9.65 o
   4  -9   6       22.85       23.13     11.23 o
   5  -9   6       14.42        6.65     10.07 o
   6  -9   6       25.02       17.03     19.40 o
  -7  -8   6       14.82        4.22     19.33 o
  -6  -8   6       22.70       26.82      9.16 o
  -5  -8   6       36.03       20.47     11.11 o
  -4  -8   6      278.29      271.76     32.84 o
  -3  -8   6      147.93      160.01     20.59 o
  -2  -8   6      922.43      903.32     54.52 o
  -1  -8   6      326.28      324.38     29.60 o
   0  -8   6      234.18      203.58     24.88 o
   1  -8   6      269.08      254.25     24.82 o
   2  -8   6       44.18       42.08     16.02 o
   3  -8   6      116.08      163.36     22.52 o
   4  -8   6      216.05      243.10     22.59 o
   5  -8   6      101.40      100.91     18.19 o
   6  -8   6       43.02       95.41     18.18 o
  -8  -7   6       63.58       87.47     23.61 o
  -7  -7   6      186.63      193.70     21.76 o
  -6  -7   6      135.61      148.31     16.37 o
  -5  -7   6      182.26      201.90     16.85 o
  -4  -7   6      119.28      131.30     17.66 o
  -3  -7   6      100.79      112.99     17.07 o
  -2  -7   6      238.30      231.34     22.02 o
  -1  -7   6      448.54      395.83     29.13 o
   0  -7   6      153.63      144.94     21.13 o
   1  -7   6       41.33       44.10     14.58 o
   2  -7   6       44.86       45.64     13.30 o
   3  -7   6      120.33      115.60     15.39 o
   4  -7   6        7.39        0.70      7.77 o
   5  -7   6        2.24        5.55     12.48 o
   6  -7   6       15.10       19.03     17.41 o
  -8  -6   6        2.06        4.71     17.74 o
  -7  -6   6        7.63       17.57      8.68 o
  -6  -6   6       46.72       64.68     11.66 o
  -5  -6   6       85.63       73.40     12.04 o
  -4  -6   6      218.94      216.08     19.74 o
  -3  -6   6      310.10      318.14     22.46 o
  -2  -6   6      525.91      466.34     27.81 o
  -1  -6   6      348.77      374.07     27.16 o
   0  -6   6      297.91      290.15     23.98 o
   1  -6   6      219.82      193.83     19.53 o
   2  -6   6      474.36      467.58     22.03 o
   3  -6   6      158.25      173.40     16.68 o
   4  -6   6      366.46      404.57     46.00 o
   5  -6   6      214.22      225.30     35.92 o
   6  -6   6       60.27       30.87     19.98 o
   7  -6   6       24.27       20.71     18.32 o
  -7  -5   6       63.23       88.85     19.02 o
  -6  -5   6       87.28      113.12     15.75 o
  -5  -5   6       45.84       61.53     10.69 o
  -4  -5   6      370.23      364.76     19.06 o
  -3  -5   6      413.21      401.89     23.09 o
  -2  -5   6      517.27      450.50     25.00 o
  -1  -5   6      418.77      398.50     25.83 o
   0  -5   6      291.88      268.73     21.89 o
   1  -5   6        1.50        2.67      8.73 o
   2  -5   6       12.74       14.25      7.73 o
   3  -5   6       80.36       76.01     21.16 o
   4  -5   6       44.23       37.46     17.24 o
   5  -5   6        5.29       -4.38      9.02 o
   6  -5   6       16.08        8.96     15.19 o
   7  -5   6        0.15       12.16     16.01 o
  -8  -4   6       22.28        2.91     18.71 o
  -7  -4   6        2.68       -1.46     17.27 o
  -6  -4   6        6.24       14.84      9.25 o
  -5  -4   6       47.51       32.08     12.80 o
  -4  -4   6       69.09       80.11     10.23 o
  -3  -4   6      596.34      606.23     27.19 o
  -2  -4   6      334.55      330.99     19.16 o
  -1  -4   6      599.40      601.07     25.44 o
   0  -4   6      567.68      585.96     37.99 o
   1  -4   6      304.13      283.25     18.64 o
   2  -4   6      576.82      579.27     22.50 o
   3  -4   6      319.03      330.80     29.59 o
   4  -4   6      247.80      239.42     33.17 o
   5  -4   6      186.88      224.38     26.29 o
   6  -4   6      121.84      155.80     36.17 o
   7  -4   6        8.31       -0.35     15.97 o
  -8  -3   6       53.15       71.88     18.44 o
  -7  -3   6      118.90      139.10     22.82 o
  -6  -3   6      200.86      242.35     24.30 o
  -5  -3   6      341.02      409.29     30.66 o
  -4  -3   6      260.47      249.44     22.60 o
  -3  -3   6      180.23      164.18     13.50 o
  -2  -3   6      223.21      215.64     14.25 o
  -1  -3   6      205.84      199.79     21.32 o
   0  -3   6      430.71      426.39     20.37 o
   1  -3   6       68.48       61.66      8.89 o
   2  -3   6       23.68       20.82     19.22 o
   3  -3   6       75.33       64.84     16.89 o
   4  -3   6      121.23       96.00     16.31 o
   5  -3   6       46.02       57.09     15.37 o
   6  -3   6       18.96       18.31     16.49 o
   7  -3   6       56.74       52.11     24.19 o
  -8  -2   6        2.62        9.94     11.65 o
  -7  -2   6       12.73        4.00     18.62 o
  -6  -2   6        3.20        9.78      9.21 o
  -5  -2   6        4.69        4.57     15.69 o
  -4  -2   6       84.69       68.50     15.12 o
  -3  -2   6      594.59      576.46     19.40 o
  -2  -2   6      530.10      528.61     29.01 o
  -1  -2   6      582.69      594.70     27.40 o
   0  -2   6      599.20      584.81     27.11 o
   1  -2   6      377.61      358.87     40.51 o
   2  -2   6      988.98      936.66     52.32 o
   3  -2   6      446.13      432.72     31.04 o
   4  -2   6      266.40      235.70     20.67 o
   5  -2   6      121.51      133.39     21.48 o
   6  -2   6       23.55       34.86     20.68 o
   7  -2   6       24.55       38.98     23.56 o
  -8  -1   6       82.75       90.75     20.64 o
  -7  -1   6      103.56      122.02     24.12 o
  -6  -1   6      276.82      291.74     26.44 o
  -5  -1   6      406.90      438.96     68.47 o
  -4  -1   6       95.39      123.31     17.52 o
  -3  -1   6      469.19      498.65     39.28 o
  -2  -1   6      315.16      300.41     19.30 o
  -1  -1   6      121.90      100.01     25.36 o
   0  -1   6      166.46      159.20     10.92 o
   1  -1   6       43.26       51.52      9.82 o
   2  -1   6       53.43       62.80     24.72 o
   3  -1   6       10.02        8.83      8.50 o
   4  -1   6      139.93      103.66     22.59 o
   5  -1   6       78.44      103.15     19.88 o
   6  -1   6       18.32       30.74     14.63 o
   7  -1   6       39.83       52.59     25.58 o
  -8   0   6        7.31       -6.10     15.98 o
  -7   0   6        6.73       -7.64      8.78 o
  -6   0   6       73.83       80.29     17.30 o
  -5   0   6        2.15       -4.43      8.64 o
  -4   0   6        3.95        1.29      7.51 o
  -3   0   6        5.68       -5.17      5.97 o
  -2   0   6       11.57        7.92      3.41 o
  -1   0   6      973.94      963.24     67.13 o
   0   0   6     1044.31      973.08     66.85 o
   1   0   6     1024.74     1050.30     42.21 o
   2   0   6      210.64      204.77     16.01 o
   3   0   6     1509.35     1472.15     62.08 o
   4   0   6       75.36       77.53     16.16 o
   5   0   6      181.51      175.03     23.08 o
   6   0   6        3.17       25.24     18.19 o
   7   0   6       13.73       12.31     16.53 o
  -8   1   6       82.29       98.97     26.94 o
  -7   1   6       97.84       80.31     18.03 o
  -6   1   6      265.98      248.80     33.72 o
  -5   1   6      398.87      431.04     32.65 o
  -4   1   6      112.96      118.31     19.58 o
  -3   1   6      493.39      443.93     26.93 o
  -2   1   6      292.75      275.76     36.74 o
  -1   1   6      110.04      103.54     25.06 o
   0   1   6      165.64      174.15     27.51 o
   1   1   6       56.08       62.25      8.35 o
   2   1   6       60.55       54.14     10.02 o
   3   1   6       10.42        9.63      7.88 o
   4   1   6      141.47      141.26     21.57 o
   5   1   6       81.67       89.90     18.92 o
   6   1   6       12.68       22.06     13.16 o
   7   1   6       37.40       66.17     25.35 o
  -8   2   6        1.51        6.40     14.43 o
  -7   2   6       13.72       12.70     10.62 o
  -6   2   6        2.60        3.97      8.49 o
  -5   2   6        7.98       14.98      9.60 o
  -4   2   6       96.25      101.10     16.61 o
  -3   2   6      635.21      668.72     55.41 o
  -2   2   6      553.97      506.95     46.26 o
  -1   2   6      561.69      551.14     32.73 o
   0   2   6      591.31      565.08     55.85 o
   1   2   6      342.00      346.53     17.50 o
   2   2   6     1076.71     1044.06     36.60 o
   3   2   6      420.61      464.72     30.56 o
   4   2   6      296.09      302.51     26.70 o
   5   2   6       96.89      129.14     22.11 o
   6   2   6       27.99       51.47     21.05 o
   7   2   6       26.46       55.72     24.40 o
  -8   3   6       49.51       76.54     19.84 o
  -7   3   6      109.47      156.79     25.85 o
  -6   3   6      191.34      226.61     40.88 o
  -5   3   6      321.72      359.79     29.55 o
  -4   3   6      290.97      293.08     21.85 o
  -3   3   6      162.73      173.75     19.15 o
  -2   3   6      250.76      268.62     22.01 o
  -1   3   6      251.50      253.00     21.78 o
   0   3   6      478.98      461.27     28.57 o
   1   3   6       63.07       83.05     15.31 o
   2   3   6       28.38       38.84      8.61 o
   3   3   6       77.33       80.73     15.95 o
   4   3   6      133.67      123.68     20.59 o
   5   3   6       36.57       37.74     14.24 o
   6   3   6       15.80       30.96     14.60 o
   7   3   6       52.02       48.23     24.85 o
  -8   4   6       18.71        6.47     13.43 o
  -7   4   6        2.18       -1.80      9.47 o
  -6   4   6        6.14       26.58     11.71 o
  -5   4   6       51.91       65.34     24.47 o
  -4   4   6       71.48       73.57     24.42 o
  -3   4   6      613.66      587.47     33.94 o
  -2   4   6      352.68      339.29     24.86 o
  -1   4   6      557.33      540.29     54.06 o
   0   4   6      548.20      511.89     31.17 o
   1   4   6      291.50      284.59     22.65 o
   2   4   6      600.40      586.57     53.99 o
   3   4   6      367.09      359.11     27.50 o
   4   4   6      259.70      261.86     25.66 o
   5   4   6      183.17      208.59     23.78 o
   6   4   6      115.28      189.85     56.58 o
   7   4   6       11.65       -2.83     15.42 o
  -8   5   6       87.72       90.12     20.85 o
  -7   5   6       58.88       66.29     19.54 o
  -6   5   6       74.63       83.97     28.60 o
  -5   5   6       48.30       69.18     25.77 o
  -4   5   6      363.50      387.11     45.59 o
  -3   5   6      438.34      389.73     43.57 o
  -2   5   6      531.63      529.47     31.73 o
  -1   5   6      436.18      420.31     28.48 o
   0   5   6      288.72      297.91     23.21 o
   1   5   6        3.61        9.01      8.35 o
   2   5   6       15.93       31.73     20.60 o
   3   5   6       81.90       95.37     27.93 o
   4   5   6       49.29       48.69     15.12 o
   5   5   6        7.74       13.23     10.81 o
   6   5   6       13.52       -2.48     10.46 o
   7   5   6        1.35       28.09     16.35 o
  -8   6   6        3.16       29.70     18.38 o
  -7   6   6        7.50       17.92     16.41 o
  -6   6   6       47.11       50.62     22.65 o
  -5   6   6       85.13      114.22     32.89 o
  -4   6   6      223.97      238.88     39.13 o
  -3   6   6      279.11      276.02     23.30 o
  -2   6   6      551.59      561.51     46.15 o
  -1   6   6      394.77      407.54     28.28 o
   0   6   6      332.53      378.39     26.57 o
   1   6   6      214.30      222.31     19.70 o
   2   6   6      430.21      433.94     47.78 o
   3   6   6      112.28      143.67     33.34 o
   4   6   6      369.51      411.53     49.72 o
   5   6   6      225.05      266.74     28.35 o
   6   6   6       55.36       60.38     17.71 o
   7   6   6       25.39       48.83     17.69 o
  -8   7   6       71.95      151.64     39.82 o
  -7   7   6      193.71      172.76     41.41 o
  -6   7   6      138.40      103.80     32.19 o
  -5   7   6      176.64      175.36     40.26 o
  -4   7   6       82.63      105.37     31.09 o
  -3   7   6       89.09      110.07     17.39 o
  -2   7   6      228.19      250.82     40.82 o
  -1   7   6      426.69      371.39     31.39 o
   0   7   6      144.18      136.86     18.95 o
   1   7   6       36.67       46.58     11.63 o
   2   7   6       50.24       35.76     20.52 o
   3   7   6      118.52      126.51     34.80 o
   4   7   6        5.65      -12.55     14.40 o
   5   7   6        2.24       10.41     20.18 o
   6   7   6       21.52       33.20     25.46 o
   7   7   6       39.31       33.07     27.49 o
  -7   8   6       14.49       55.92     25.15 o
  -6   8   6       24.08       28.97     17.66 o
  -5   8   6       35.42        6.04     16.74 o
  -4   8   6      263.46      201.19     36.37 o
  -3   8   6      142.51      154.36     18.80 o
  -2   8   6      868.36      851.81     44.98 o
  -1   8   6      337.52      338.10     26.31 o
   0   8   6      246.59      266.87     24.23 o
   1   8   6      302.99      370.07     42.62 o
   2   8   6       47.46       94.19     27.81 o
   3   8   6      120.72      166.92     37.89 o
   4   8   6      177.38      151.21     38.77 o
   5   8   6      100.54       99.33     33.09 o
   6   8   6       33.82       -3.54     18.43 o
  -7   9   6       84.35      156.82     39.19 o
  -6   9   6      105.45       24.36     23.25 o
  -5   9   6      129.82       83.71     31.00 o
  -4   9   6      204.00      214.47     44.21 o
  -3   9   6       55.78       87.02     15.61 o
  -2   9   6       56.79       61.68     14.37 o
  -1   9   6      111.51      119.21     19.17 o
   0   9   6       16.71        8.22      9.33 o
   1   9   6       89.25      100.03     29.09 o
   2   9   6       64.28       68.55     25.62 o
   3   9   6        3.51       14.00     19.35 o
   4   9   6       22.03       49.32     25.79 o
   5   9   6       15.95       29.25     21.87 o
   6   9   6       24.99       22.93     24.60 o
  -7  10   6        4.30        0.31     16.89 o
  -6  10   6        4.72       -1.99     15.63 o
  -5  10   6       11.90       -3.27     15.58 o
  -4  10   6        0.08        1.06     15.95 o
  -3  10   6       61.56       67.63     25.36 o
  -2  10   6      142.16      164.12     21.09 o
  -1  10   6      418.10      442.06     31.56 o
   0  10   6      142.53      151.42     19.86 o
   1  10   6      265.06      291.78     42.14 o
   2  10   6      128.23      139.46     35.24 o
   3  10   6      114.12      146.82     38.73 o
   4  10   6       81.45      100.01     36.30 o
   5  10   6       43.10      -10.07     12.58 o
   6  10   6       11.57       12.50     24.48 o
  -7  11   6       42.59       53.63     26.20 o
  -5  11   6      136.86      145.59     39.52 o
  -4  11   6      130.97      134.44     37.60 o
  -3  11   6      156.09      193.70     40.17 o
  -2  11   6       94.50       94.12     18.66 o
  -1  11   6      198.13      198.98     22.39 o
   0  11   6       11.05       41.12     20.94 o
   1  11   6        4.12       14.67     17.29 o
   2  11   6       11.94       19.62     19.97 o
   3  11   6       24.88       44.13     26.45 o
   4  11   6       14.72        0.67     20.34 o
   5  11   6       16.41       -8.67     14.18 o
  -6  12   6       11.06       20.57     18.54 o
  -5  12   6        1.75      -17.25     17.25 o
  -4  12   6       29.42       32.64     22.29 o
  -3  12   6       78.79       63.36     27.76 o
  -2  12   6       57.17       56.06     15.63 o
  -1  12   6       73.68       94.45     18.70 o
   0  12   6      173.90      209.84     36.39 o
   1  12   6      137.21      160.35     36.72 o
   2  12   6      136.95      153.62     38.30 o
   3  12   6       80.32       59.25     27.83 o
   4  12   6       17.39        7.49     10.62 o
   5  12   6        5.52       -6.89     11.79 o
  -6  13   6       39.90      -10.95     15.83 o
  -4  13   6       88.13      107.70     35.86 o
  -3  13   6       15.32       24.92     21.12 o
  -2  13   6       42.30       85.37     18.58 o
  -1  13   6       11.47       12.97     11.35 o
   0  13   6       14.87        9.91     15.70 o
   1  13   6       15.43       46.26     22.39 o
   2  13   6       11.96       15.12     18.63 o
   3  13   6       36.90       24.96     19.56 o
   4  13   6        4.95       -3.80     12.50 o
  -5  14   6       20.35      -10.13     18.44 o
  -4  14   6       24.49       38.61     25.06 o
  -3  14   6       11.38       -6.44     17.69 o
  -2  14   6       14.70       22.65     19.95 o
  -1  14   6       48.22       70.13     25.56 o
   0  14   6      108.79      136.01     33.41 o
   1  14   6      140.99      187.81     40.25 o
   2  14   6       66.90       24.03     20.37 o
   3  14   6       78.38      114.99     33.66 o
   4  14   6        8.39       -7.03     15.31 o
  -4  15   6       17.02       68.39     30.52 o
   0  15   6       13.32       12.67     16.28 o
   1  15   6        1.40        6.32     14.92 o
   2  15   6        5.28       15.12     17.08 o
   3  15   6        1.33       11.88     17.44 o
  -2 -16   7       13.51        5.43     23.05 o
  -1 -16   7        0.28        9.08     21.92 o
   0 -16   7       11.50       28.65     65.17 o
   1 -16   7       14.30       26.45     20.17 o
  -4 -15   7       18.15       18.96     42.53 o
  -3 -15   7       46.35       33.47     42.13 o
  -2 -15   7       79.01       75.57     34.90 o
  -1 -15   7       65.84       92.02     30.40 o
   0 -15   7       50.90       86.77     27.76 o
   1 -15   7       15.29       47.31     23.01 o
   2 -15   7       16.24       25.11     22.85 o
  -4 -14   7        2.55       18.42     32.86 o
  -3 -14   7        7.10       22.16     21.74 o
  -2 -14   7       10.16       13.20     19.11 o
  -1 -14   7       14.31       24.51     30.40 o
   0 -14   7        7.09       14.67     20.80 o
   1 -14   7       14.69       19.15     21.13 o
   2 -14   7       65.05       22.35     43.78 o
   3 -14   7       31.91        4.70     34.22 o
  -5 -13   7       26.31       48.73     22.03 o
  -4 -13   7       67.34      104.06     28.28 o
  -3 -13   7       90.02       85.40     28.69 o
  -2 -13   7       49.27       40.20     24.32 o
  -1 -13   7       31.37       50.16     24.84 o
   0 -13   7       63.69       92.49     27.28 o
   1 -13   7      132.41      128.12     62.74 o
   2 -13   7       63.95       32.98     36.81 o
   3 -13   7       14.62        6.46     15.91 o
   4 -13   7        0.86       44.42     20.65 o
  -6 -12   7        7.73       19.39     39.36 o
  -5 -12   7       20.44        6.12     15.81 o
  -4 -12   7       34.59       46.96     23.12 o
  -3 -12   7       22.83       29.24     24.58 o
  -2 -12   7       20.09       29.14     22.90 o
  -1 -12   7       18.30       29.37     22.73 o
   0 -12   7       22.64       39.56     22.90 o
   1 -12   7       25.59       40.01     22.50 o
   2 -12   7       74.00      108.56     33.63 o
   3 -12   7      143.10      111.38     85.56 o
   4 -12   7       22.85       46.86     24.59 o
  -6 -11   7       38.19       51.81     36.27 o
  -5 -11   7       72.76       95.17     27.03 o
  -4 -11   7       73.05      114.47     27.92 o
  -3 -11   7      120.43      126.72     29.64 o
  -2 -11   7       47.72       60.37     26.16 o
  -1 -11   7       99.93      104.31     28.54 o
   0 -11   7      142.53      202.75     33.78 o
   1 -11   7      180.49      216.90     39.04 o
   2 -11   7       75.71      101.70     25.24 o
   3 -11   7       19.91        7.53     13.38 o
   4 -11   7        0.58      -10.74     13.67 o
   5 -11   7        5.50        0.42     14.31 o
  -6 -10   7        8.25       25.30     16.47 o
  -5 -10   7       24.93       38.89     20.09 o
  -4 -10   7       17.78       19.54     17.97 o
  -3 -10   7       16.69       17.48     19.38 o
  -2 -10   7       11.04       12.86     19.00 o
  -1 -10   7       16.62       20.18     22.77 o
   0 -10   7      196.29      159.79     31.04 o
   1 -10   7       96.88      120.06     25.58 o
   2 -10   7      143.45      136.74     26.58 o
   3 -10   7       81.40      111.64     25.32 o
   4 -10   7       47.30      105.71     28.62 o
   5 -10   7       32.31       54.06     20.89 o
  -6  -9   7       51.05       52.67     25.40 o
  -5  -9   7       77.90      113.91     24.37 o
  -4  -9   7       70.48       81.68     35.21 o
  -3  -9   7      112.68      140.63     30.69 o
  -2  -9   7      315.41      340.43     38.93 o
  -1  -9   7      144.59      154.69     30.02 o
   0  -9   7      262.91      221.28     43.19 o
   1  -9   7      160.26      188.38     28.94 o
   2  -9   7      127.97      154.96     26.68 o
   3  -9   7       43.29       45.71     17.89 o
   4  -9   7       11.65       33.58     19.21 o
   5  -9   7        0.98       -0.03     15.63 o
  -7  -8   7       39.06       43.19     15.61 o
  -6  -8   7       46.23       42.12     18.97 o
  -5  -8   7       12.56       43.53     17.26 o
  -4  -8   7       46.35       36.19     18.18 o
  -3  -8   7       10.47       10.00     27.44 o
  -2  -8   7       89.76       89.10     26.09 o
  -1  -8   7      133.86      154.15     28.52 o
   0  -8   7      192.29      183.34     28.62 o
   1  -8   7       91.99       82.60     20.81 o
   2  -8   7        7.10       19.87     13.70 o
   3  -8   7       14.34       20.34     11.77 o
   4  -8   7      163.60      188.71     20.39 o
   5  -8   7       50.44       61.35     34.06 o
   6  -8   7       42.16       67.11     27.00 o
  -7  -7   7       65.07       59.77     16.66 o
  -6  -7   7      115.50      136.95     18.86 o
  -5  -7   7      249.47      297.66     30.64 o
  -4  -7   7      266.71      274.15     45.59 o
  -3  -7   7      125.15      108.41     24.30 o
  -2  -7   7      540.87      528.22    101.54 o
  -1  -7   7      432.25      424.60     40.28 o
   0  -7   7      247.34      294.59     30.30 o
   1  -7   7      197.37      205.79     25.86 o
   2  -7   7        1.86        9.17     18.07 o
   3  -7   7      132.12      147.73     16.89 o
   4  -7   7       44.97       53.90     12.91 o
   5  -7   7        4.42       10.98      9.82 o
   6  -7   7       22.40       51.84     18.71 o
  -7  -6   7       39.42       54.96     16.28 o
  -6  -6   7       37.71       46.54     11.64 o
  -5  -6   7       26.80       13.89      9.09 o
  -4  -6   7       42.08       33.62     22.27 o
  -3  -6   7        2.28        0.25     15.23 o
  -2  -6   7       23.55        3.99     22.50 o
  -1  -6   7      102.66      104.48     22.38 o
   0  -6   7      114.07       94.52     29.02 o
   1  -6   7      277.48      308.32     28.74 o
   2  -6   7      102.78      122.01     16.75 o
   3  -6   7      266.41      294.93     18.90 o
   4  -6   7      163.57      196.62     18.27 o
   5  -6   7       85.07      109.79     28.68 o
   6  -6   7       42.62       77.01     25.94 o
  -7  -5   7       55.33       68.97     25.32 o
  -6  -5   7      111.79      133.38     17.36 o
  -5  -5   7      292.71      298.02     21.04 o
  -4  -5   7      288.13      255.82     27.09 o
  -3  -5   7      624.71      646.95     41.02 o
  -2  -5   7      358.81      347.85     43.40 o
  -1  -5   7      661.56      613.68     39.51 o
   0  -5   7      579.30      586.53     53.67 o
   1  -5   7      183.85      184.10     21.38 o
   2  -5   7      124.10      133.41     12.32 o
   3  -5   7        7.02       16.46      7.89 o
   4  -5   7       66.44       99.91     46.03 o
   5  -5   7        5.03        7.64     11.77 o
   6  -5   7        8.88       10.29     15.92 o
  -8  -4   7       25.24       31.76     20.04 o
  -7  -4   7       50.80       42.88     23.00 o
  -6  -4   7       48.98       63.05     14.53 o
  -5  -4   7       96.23      104.47     14.34 o
  -4  -4   7       76.54       78.20     12.25 o
  -3  -4   7       39.41       58.24     16.73 o
  -2  -4   7       26.37       24.18     16.14 o
  -1  -4   7       63.30       61.72     15.03 o
   0  -4   7       30.77       45.46     12.38 o
   1  -4   7      315.16      303.19     24.79 o
   2  -4   7      168.27      189.73     13.45 o
   3  -4   7      294.16      263.67     26.79 o
   4  -4   7      140.68      160.41     24.87 o
   5  -4   7      239.28      260.03     27.67 o
   6  -4   7       37.05       88.47     26.95 o
   7  -4   7       46.57       52.74     24.12 o
  -8  -3   7       10.34       64.96     24.80 o
  -7  -3   7       21.16       48.19     23.58 o
  -6  -3   7      113.41      138.53     35.26 o
  -5  -3   7      221.35      259.55     40.50 o
  -4  -3   7      465.22      467.12     28.40 o
  -3  -3   7      871.37      867.16     53.38 o
  -2  -3   7      494.94      443.97     44.11 o
  -1  -3   7      928.93      887.36     40.29 o
   0  -3   7      549.19      518.01     27.89 o
   1  -3   7      407.17      391.12     26.19 o
   2  -3   7      237.70      212.83     22.39 o
   3  -3   7      113.36      102.50     19.47 o
   4  -3   7        9.81        2.69      7.88 o
   5  -3   7       23.69       18.21     23.99 o
   6  -3   7        0.92       -3.70     14.30 o
   7  -3   7        4.27       10.93     18.02 o
  -8  -2   7       29.60       56.76     23.10 o
  -7  -2   7       31.43       67.92     25.64 o
  -6  -2   7      125.91      146.08     34.86 o
  -5  -2   7       86.40      104.17     29.50 o
  -4  -2   7       56.41       55.25      9.79 o
  -3  -2   7       69.34       65.11     13.43 o
  -2  -2   7      241.92      260.39     41.08 o
  -1  -2   7      306.98      291.71     41.62 o
   0  -2   7      284.29      283.81     17.10 o
   1  -2   7       61.96       90.94     13.20 o
   2  -2   7      268.47      316.56     24.15 o
   3  -2   7      568.22      594.78     37.00 o
   4  -2   7      342.09      366.36     30.05 o
   5  -2   7      147.99      154.79     24.48 o
   6  -2   7      127.63      159.20     34.71 o
   7  -2   7       47.28       35.94     20.96 o
  -8  -1   7        9.32        8.49     18.04 o
  -7  -1   7       87.40       84.89     28.19 o
  -6  -1   7      218.76      258.39     39.19 o
  -5  -1   7       85.65       71.90     25.60 o
  -4  -1   7      248.00      239.86     39.17 o
  -3  -1   7      492.03      493.19     53.14 o
  -2  -1   7      894.19      862.67     71.52 o
  -1  -1   7      926.57      904.33     70.27 o
   0  -1   7      881.84      873.37     67.86 o
   1  -1   7      387.98      389.14     22.51 o
   2  -1   7      379.07      368.62     26.35 o
   3  -1   7       69.67      104.21     15.72 o
   4  -1   7       39.84       38.75     12.95 o
   5  -1   7       24.76       35.57     14.21 o
   6  -1   7        0.81        8.67     12.64 o
   7  -1   7        1.94       15.70     18.80 o
  -8   0   7       66.63      115.31     32.69 o
  -7   0   7       25.37       37.09     19.63 o
  -6   0   7       30.89       37.40     20.69 o
  -5   0   7       94.33      107.21     31.05 o
  -4   0   7       33.12       27.86     20.03 o
  -3   0   7      234.74      197.20     35.25 o
  -2   0   7        0.63       -1.13     16.78 o
  -1   0   7      377.08      317.60     40.94 o
   0   0   7      245.27      228.62     35.97 o
   1   0   7      329.02      360.95     21.27 o
   2   0   7     1453.02     1471.57     50.49 o
   3   0   7      136.03      172.95     17.47 o
   4   0   7      680.52      734.59     43.63 o
   5   0   7      129.54      168.90     23.22 o
   6   0   7       82.75      105.95     21.98 o
   7   0   7       48.67       15.88     21.23 o
  -8   1   7       11.32       28.13     19.81 o
  -7   1   7       77.54       89.78     31.65 o
  -6   1   7      219.11      222.75     38.05 o
  -5   1   7       87.98      137.17     33.83 o
  -4   1   7      260.20      235.76     36.14 o
  -3   1   7      565.40      525.34     53.55 o
  -2   1   7      841.47      932.76     71.61 o
  -1   1   7      960.19      967.93     70.29 o
   0   1   7      875.12      859.20     64.50 o
   1   1   7      390.80      351.58     18.34 o
   2   1   7      413.55      413.91     23.43 o
   3   1   7       54.87       76.51     15.39 o
   4   1   7       28.67       18.89     10.60 o
   5   1   7       28.15       42.73     14.52 o
   6   1   7        0.61        0.35     11.29 o
   7   1   7        2.16        4.46     14.81 o
  -8   2   7       31.51       27.57     21.05 o
  -7   2   7       36.98       28.30     21.05 o
  -6   2   7      126.31      140.30     34.22 o
  -5   2   7       85.44      146.41     34.14 o
  -4   2   7       58.72       69.28     26.61 o
  -3   2   7       68.76       78.77     25.46 o
  -2   2   7      235.50      222.93     34.14 o
  -1   2   7      296.74      336.84     38.56 o
   0   2   7      251.57      262.05     35.21 o
   1   2   7       71.54       81.01     17.22 o
   2   2   7      261.24      255.19     21.00 o
   3   2   7      614.04      609.24     36.25 o
   4   2   7      299.51      322.83     28.65 o
   5   2   7      138.74      153.54     24.52 o
   6   2   7      126.77      186.07     28.82 o
   7   2   7       55.95       52.46     25.05 o
  -8   3   7       10.72       17.89     18.67 o
  -7   3   7       22.56       12.22     15.41 o
  -6   3   7      104.42      123.17     32.83 o
  -5   3   7      242.22      251.56     39.80 o
  -4   3   7      473.06      392.26     49.84 o
  -3   3   7      889.37      874.63     45.33 o
  -2   3   7      519.09      513.42     32.95 o
  -1   3   7      935.35      961.16     50.63 o
   0   3   7      534.71      495.63     32.92 o
   1   3   7      464.55      460.42     30.87 o
   2   3   7      257.63      294.46     18.55 o
   3   3   7       86.68      102.50     17.79 o
   4   3   7       11.18       11.64     11.31 o
   5   3   7       21.45       10.70     12.60 o
   6   3   7        1.18       -0.27     10.36 o
   7   3   7        4.63      -13.75     13.75 o
  -8   4   7       20.86       30.18     20.28 o
  -7   4   7       48.20       25.32     20.29 o
  -6   4   7       46.03       47.08     22.56 o
  -5   4   7      102.56      105.71     30.84 o
  -4   4   7       85.45      110.87     32.04 o
  -3   4   7       40.07       59.52     14.76 o
  -2   4   7       24.52       25.31     11.50 o
  -1   4   7       57.26       66.58     15.30 o
   0   4   7       22.05       23.51     12.95 o
   1   4   7      314.13      360.80     26.72 o
   2   4   7      190.17      191.03     37.51 o
   3   4   7      333.74      308.31     38.13 o
   4   4   7      146.37      125.67     42.79 o
   5   4   7      224.91      246.32     28.06 o
   6   4   7       31.63       29.20     14.54 o
   7   4   7       45.97       76.96     27.07 o
  -8   5   7       32.63       50.41     25.73 o
  -7   5   7       53.39       47.66     23.74 o
  -6   5   7      113.78      134.28     35.97 o
  -5   5   7      295.60      294.05     45.34 o
  -4   5   7      308.67      372.74     45.95 o
  -3   5   7      634.74      694.46     67.14 o
  -2   5   7      378.97      353.94     27.91 o
  -1   5   7      665.26      676.28     39.07 o
   0   5   7      546.34      570.69     35.17 o
   1   5   7      198.07      225.65     32.52 o
   2   5   7      142.18      131.81     34.11 o
   3   5   7        9.35       10.78     18.64 o
   4   5   7       62.82       73.73     17.07 o
   5   5   7        6.19        2.08     10.61 o
   6   5   7        8.26        7.42     11.95 o
  -8   6   7       64.85       55.18     26.24 o
  -7   6   7       44.53       48.40     23.76 o
  -6   6   7       43.31       61.63     25.60 o
  -5   6   7       25.96       59.71     28.64 o
  -4   6   7       41.36       36.96     21.50 o
  -3   6   7        2.37        0.20      8.45 o
  -2   6   7       20.05       20.71     10.67 o
  -1   6   7      121.29      116.04     19.32 o
   0   6   7      132.81      133.27     18.79 o
   1   6   7      297.76      298.01     24.67 o
   2   6   7       95.48       82.29     27.81 o
   3   6   7      228.86      209.54     42.62 o
   4   6   7      174.35      189.74     42.11 o
   5   6   7       77.11       97.04     31.75 o
   6   6   7       54.95       73.62     19.11 o
  -7   7   7       62.95       93.19     31.61 o
  -6   7   7      125.12      150.06     38.11 o
  -5   7   7      247.63      268.65     44.91 o
  -4   7   7      264.52      243.96     42.43 o
  -3   7   7      114.94      130.98     20.01 o
  -2   7   7      552.35      634.56     38.03 o
  -1   7   7      430.19      417.72     30.67 o
   0   7   7      263.32      278.25     24.80 o
   1   7   7      192.86      206.85     34.13 o
   2   7   7        5.66       -0.86     14.61 o
   3   7   7      138.83      160.76     37.45 o
   4   7   7       44.29       70.93     28.47 o
   5   7   7        2.88        2.11     19.09 o
   6   7   7       21.81       19.90     21.61 o
  -7   8   7       39.90       30.01     23.09 o
  -6   8   7       46.28        3.21     16.57 o
  -5   8   7       14.59       22.46     23.56 o
  -4   8   7       44.63       53.29     26.11 o
  -3   8   7       10.71       16.98      9.99 o
  -2   8   7       94.84      139.36     25.65 o
  -1   8   7      133.90      118.34     19.95 o
   0   8   7      211.84      228.77     37.10 o
   1   8   7      100.13      128.56     32.45 o
   2   8   7       19.56       23.92     20.73 o
   3   8   7        9.85        2.74     19.42 o
   4   8   7      170.21      226.96     46.44 o
   5   8   7       55.17        0.84     18.61 o
   6   8   7       40.29       58.79     31.43 o
  -7   9   7       28.79       17.66     17.98 o
  -6   9   7       52.53       -5.65     12.59 o
  -5   9   7       79.00       89.45     31.54 o
  -4   9   7       75.80      135.77     36.15 o
  -3   9   7      129.08      178.96     38.41 o
  -2   9   7      289.34      340.60     28.83 o
  -1   9   7      150.66      191.20     25.33 o
   0   9   7      266.13      272.06     24.90 o
   1   9   7      145.13      174.13     37.69 o
   2   9   7      134.17      131.38     34.42 o
   3   9   7       39.34       61.95     27.90 o
   4   9   7       11.58       13.06     23.08 o
   5   9   7        1.34        7.43     12.91 o
  -7  10   7       17.36       43.77     28.41 o
  -6  10   7        6.84       -8.81     12.04 o
  -5  10   7       27.49       24.49     22.41 o
  -4  10   7       15.70       28.68     20.64 o
  -3  10   7       16.81        7.88     15.65 o
  -2  10   7       10.20       18.45     11.34 o
  -1  10   7       22.22       24.02     12.09 o
   0  10   7      202.57      179.80     37.07 o
   1  10   7      116.35      141.20     35.43 o
   2  10   7      151.68      164.44     37.78 o
   3  10   7       80.04       99.77     33.42 o
   4  10   7       47.96        7.91     19.44 o
   5  10   7       34.95        8.87     17.43 o
  -6  11   7       39.68        0.33     16.22 o
  -5  11   7       72.66       -0.79     18.46 o
  -4  11   7       91.15       81.77     31.80 o
  -3  11   7      152.95      175.91     38.91 o
  -2  11   7       44.26       68.09     17.17 o
  -1  11   7      103.16      149.99     23.59 o
   0  11   7      133.61      176.39     38.20 o
   1  11   7      161.77      120.02     33.57 o
   2  11   7       68.10       83.83     28.85 o
   3  11   7       23.91       32.66     25.32 o
   4  11   7        1.48       -4.64     12.11 o
   5  11   7        6.08        4.52     18.10 o
  -6  12   7        8.85       15.97     19.90 o
  -5  12   7       19.33      -12.82     14.18 o
  -4  12   7       31.64       44.22     28.30 o
  -3  12   7       22.58       37.91     20.91 o
  -2  12   7       20.09       34.55     14.17 o
  -1  12   7       20.81       35.17     18.78 o
   0  12   7       16.65       26.42     19.74 o
   1  12   7       30.42       15.15     19.02 o
   2  12   7       78.77      121.24     36.66 o
   3  12   7      139.04      153.87     39.93 o
   4  12   7       19.60        6.54     16.19 o
  -5  13   7       30.63        6.54     18.24 o
  -4  13   7       72.14       80.27     33.56 o
  -3  13   7       93.23       63.44     27.30 o
  -2  13   7       58.88       96.66     20.24 o
  -1  13   7       34.62       77.86     26.43 o
   0  13   7       69.22       79.82     28.62 o
   1  13   7      128.86      144.64     36.69 o
   2  13   7       61.42      104.87     32.01 o
   3  13   7       14.50       16.35     18.49 o
   4  13   7        0.73        4.71     16.80 o
  -5  14   7        4.14        2.26     20.51 o
  -4  14   7        2.45        0.62     20.18 o
  -3  14   7        7.23       17.07     22.40 o
  -2  14   7        8.75       13.32     20.34 o
  -1  14   7       12.02       10.17     16.62 o
   0  14   7        5.20       -6.52     14.31 o
   1  14   7       13.93       30.96     21.88 o
   2  14   7       72.50       58.07     27.52 o
   3  14   7       38.21       30.71     22.77 o
  -4  15   7       23.19       68.98     33.16 o
  -3  15   7       53.84       49.26     29.23 o
  -1  15   7       63.64       98.19     30.52 o
   0  15   7       45.35       42.65     20.41 o
   1  15   7       12.52       25.45     21.32 o
   2  15   7       19.05       18.86     19.13 o
   1  16   7       15.10       38.42     23.99 o
  -3 -15   8        6.81        6.84     22.33 o
  -2 -15   8       20.01       24.18     28.95 o
  -1 -15   8       15.53       56.84     33.76 o
   0 -15   8       50.44       79.28     41.64 o
   1 -15   8       24.62       51.30     37.14 o
  -4 -14   8        0.69      -13.69     19.88 o
  -3 -14   8       24.56       39.62     30.10 o
  -2 -14   8        7.29       14.02     27.89 o
  -1 -14   8       20.11       27.61     32.43 o
   0 -14   8       29.17       37.53     31.82 o
   1 -14   8        6.66       29.74     20.17 o
   2 -14   8        0.66       13.22     18.54 o
  -5 -13   8        8.23       55.97     25.58 o
  -4 -13   8       64.65       93.35     34.08 o
  -3 -13   8       76.79       83.02     34.99 o
  -2 -13   8       67.46       72.50     33.50 o
  -1 -13   8       49.17       96.05     40.43 o
   0 -13   8       50.40      117.31     45.26 o
   1 -13   8       50.23        4.76     13.77 o
   2 -13   8       44.63        8.39     16.57 o
   3 -13   8       16.58       -0.84     19.78 o
  -5 -12   8       20.74       37.38     24.09 o
  -4 -12   8       59.64       62.92     31.42 o
  -3 -12   8        8.80       20.89     22.66 o
  -2 -12   8        4.14      -16.97     18.32 o
  -1 -12   8        8.91        9.38     22.98 o
   0 -12   8       10.51       21.43     31.25 o
   1 -12   8       16.58       -2.38     26.73 o
   2 -12   8       12.42        1.60     13.07 o
   3 -12   8        4.96       -0.62     11.61 o
   4 -12   8        1.22        9.00     39.52 o
  -6 -11   8       12.40       14.13     24.14 o
  -5 -11   8        7.92       13.50     20.92 o
  -4 -11   8       43.95      124.09     36.04 o
  -3 -11   8      134.11      149.76     43.07 o
  -2 -11   8       69.63      115.47     40.51 o
  -1 -11   8      139.13      224.64     56.15 o
   0 -11   8      104.39      146.73     49.53 o
   1 -11   8      169.00      186.52     31.24 o
   2 -11   8       68.99       80.02     22.93 o
   3 -11   8       26.10        5.36     17.48 o
   4 -11   8       22.78        8.27     36.89 o
  -6 -10   8       29.11       62.88     26.73 o
  -5 -10   8       57.63      136.29     38.02 o
  -4 -10   8       31.37       72.52     30.85 o
  -3 -10   8       21.52       56.25     31.46 o
  -2 -10   8       66.00       64.59     33.71 o
  -1 -10   8       34.93       41.40     29.81 o
   0 -10   8       15.26       23.42     34.11 o
   1 -10   8        1.17        0.57     12.66 o
   2 -10   8       30.87       23.79     24.44 o
   3 -10   8       23.04       14.12     13.82 o
   4 -10   8        5.62        0.43     26.81 o
   5 -10   8       19.84       36.84     41.99 o
  -6  -9   8       11.00       42.95     22.47 o
  -5  -9   8       30.52       28.23     22.55 o
  -4  -9   8       53.58       85.96     33.53 o
  -3  -9   8      113.25       91.22     36.13 o
  -2  -9   8      160.47      227.78     52.70 o
  -1  -9   8      159.44      209.71     50.74 o
   0  -9   8      251.50      332.36     56.96 o
   1  -9   8       55.74       91.78     43.07 o
   2  -9   8      132.67      166.39     57.16 o
   3  -9   8       60.53       78.59     47.38 o
   4  -9   8       40.78       41.78     18.47 o
   5  -9   8        6.06       58.08     35.51 o
  -7  -8   8       44.00       41.50     24.21 o
  -6  -8   8       53.60       54.43     26.63 o
  -5  -8   8       99.11       76.32     31.52 o
  -4  -8   8       65.56       86.21     34.49 o
  -3  -8   8       79.34       87.85     33.86 o
  -2  -8   8       99.37      109.98     37.00 o
  -1  -8   8       29.86       43.37     32.74 o
   0  -8   8       39.50       67.30     36.69 o
   1  -8   8       28.90       -0.42     30.94 o
   2  -8   8       96.81       75.32     39.66 o
   3  -8   8       26.64        8.52     11.92 o
   4  -8   8       17.76       20.99     15.96 o
   5  -8   8       26.00       37.89     35.04 o
  -7  -7   8        0.35       18.35     18.28 o
  -6  -7   8       16.54       24.37     19.20 o
  -5  -7   8      141.66      153.06     37.75 o
  -4  -7   8       16.62       31.31     23.56 o
  -3  -7   8       74.55       65.71     31.81 o
  -2  -7   8      105.40      155.40     43.02 o
  -1  -7   8      213.55      212.79     49.80 o
   0  -7   8      190.71      235.73     51.99 o
   1  -7   8      182.72      234.47     54.23 o
   2  -7   8       50.50       59.31     35.30 o
   3  -7   8      243.35      308.17     31.86 o
   4  -7   8       80.32       99.91     45.93 o
  -7  -6   8       30.56       25.38     21.27 o
  -6  -6   8       90.24       93.60     30.18 o
  -5  -6   8      241.42      287.23     46.07 o
  -4  -6   8      146.61      122.84     35.81 o
  -3  -6   8      179.91      121.74     35.45 o
  -2  -6   8      123.88      122.17     36.95 o
  -1  -6   8        2.49       22.94     29.43 o
   0  -6   8       65.91       85.89     35.97 o
   1  -6   8       25.22       14.79     27.00 o
   2  -6   8       23.34       10.71     27.88 o
   3  -6   8       34.78       68.94     37.31 o
   4  -6   8       78.69      129.46     42.35 o
   5  -6   8       11.01       22.23     23.81 o
  -7  -5   8        2.40      -10.05     16.30 o
  -6  -5   8       40.27       56.53     24.31 o
  -5  -5   8        1.19       -4.25     19.64 o
  -4  -5   8      126.10       90.39     33.82 o
  -3  -5   8       47.57       24.11     23.69 o
  -2  -5   8      113.68      133.43     38.55 o
  -1  -5   8      226.78      246.89     44.75 o
   0  -5   8      492.00      466.01     59.40 o
   1  -5   8      221.57      206.45     48.95 o
   2  -5   8      433.70      377.11     54.89 o
   3  -5   8      277.72      335.40     55.38 o
   4  -5   8      128.69      185.66     49.01 o
   5  -5   8       11.82       14.39     20.12 o
  -8  -4   8       12.15       21.02     21.46 o
  -7  -4   8       39.88        5.14     18.29 o
  -6  -4   8       82.86       85.72     30.63 o
  -5  -4   8      137.71      128.37     35.16 o
  -4  -4   8      194.76      197.93     43.25 o
  -3  -4   8      199.32      227.43     41.13 o
  -2  -4   8       59.16       30.41     26.55 o
  -1  -4   8      138.95      137.71     38.30 o
   0  -4   8       31.96       33.97     27.66 o
   1  -4   8       19.89       18.27     27.58 o
   2  -4   8       22.46       52.95     31.59 o
   3  -4   8       24.23        0.17     24.88 o
   4  -4   8       43.86       34.24     32.70 o
   5  -4   8       46.32       58.25     26.44 o
  -8  -3   8        0.11       10.43     15.18 o
  -7  -3   8        8.17        3.59     14.79 o
  -6  -3   8       12.78       21.96     16.40 o
  -5  -3   8       21.75       34.95     22.45 o
  -4  -3   8       85.60       66.36     26.06 o
  -3  -3   8      206.07      249.67     41.46 o
  -2  -3   8      427.02      467.57     54.54 o
  -1  -3   8     1235.94     1209.41     92.02 o
   0  -3   8      258.54      300.61     48.44 o
   1  -3   8      691.57      651.68     66.28 o
   2  -3   8      195.91      217.32     45.16 o
   3  -3   8       71.41      140.81     38.79 o
   4  -3   8      132.29      138.51     36.49 o
   5  -3   8      125.61      150.42     38.87 o
  -8  -2   8       20.00       38.24     21.26 o
  -7  -2   8       22.09       29.72     20.16 o
  -6  -2   8      107.97      135.15     35.12 o
  -5  -2   8       46.59       42.41     22.17 o
  -4  -2   8      197.28      244.60     42.68 o
  -3  -2   8      170.14      150.21     36.04 o
  -2  -2   8       47.17       81.96     30.03 o
  -1  -2   8       72.39       55.85     27.77 o
   0  -2   8      257.84      298.75     46.19 o
   1  -2   8      235.35      218.98     39.24 o
   2  -2   8      146.84      126.79     36.15 o
   3  -2   8        3.65       10.30     14.95 o
   4  -2   8      101.94      106.43     32.88 o
   5  -2   8       67.69       81.68     29.87 o
   6  -2   8       79.36       89.01     32.77 o
  -8  -1   8        1.21       29.53     19.24 o
  -7  -1   8       56.04       58.90     24.55 o
  -6  -1   8        6.71        8.69     15.53 o
  -5  -1   8       36.24       36.62     21.67 o
  -4  -1   8       58.39       20.13     16.91 o
  -3  -1   8      125.01      154.13     38.28 o
  -2  -1   8      364.80      405.38     49.18 o
  -1  -1   8      484.73      541.46     56.72 o
   0  -1   8      711.27      706.79     62.63 o
   1  -1   8      839.97      772.30     69.39 o
   2  -1   8      486.87      465.85     52.94 o
   3  -1   8      120.57      148.07     25.75 o
   4  -1   8      206.60      180.10     40.86 o
   5  -1   8      107.78      122.16     34.78 o
   6  -1   8       61.05       67.79     31.51 o
  -8   0   8       15.87       15.23     19.07 o
  -7   0   8       86.92       99.66     32.33 o
  -6   0   8      113.98      108.65     31.65 o
  -5   0   8       71.80       67.22     26.29 o
  -4   0   8       18.43       29.98     20.33 o
  -3   0   8       82.76       87.81     30.09 o
  -2   0   8       42.79       61.91     25.41 o
  -1   0   8      228.43      260.35     39.33 o
   0   0   8      898.65      940.76     73.43 o
   1   0   8        1.88       -2.89     18.48 o
   2   0   8       35.48       51.74     17.78 o
   3   0   8      207.63      180.05     40.12 o
   4   0   8       50.86       52.20     27.07 o
   5   0   8       98.15      105.26     34.89 o
   6   0   8       62.72       31.35     24.80 o
  -8   1   8        0.94       22.67     17.91 o
  -7   1   8       52.01       40.05     20.26 o
  -6   1   8        4.64       35.54     22.11 o
  -5   1   8       37.26       24.11     18.48 o
  -4   1   8       73.03       92.92     30.38 o
  -3   1   8      156.94      186.80     38.75 o
  -2   1   8      324.11      329.82     46.77 o
  -1   1   8      435.65      499.70     53.62 o
   0   1   8      645.51      648.11     58.85 o
   1   1   8      907.77      877.65     48.56 o
   2   1   8      490.61      509.67     58.79 o
   3   1   8      127.50       61.63     28.03 o
   4   1   8      198.82      229.67     39.49 o
   5   1   8      106.47      139.91     37.07 o
   6   1   8       58.86       85.43     33.03 o
  -8   2   8       17.80       23.65     20.13 o
  -7   2   8       17.34       12.53     17.19 o
  -6   2   8      108.13      138.06     37.04 o
  -5   2   8       58.05       36.51     21.80 o
  -4   2   8      199.02      261.85     25.22 o
  -3   2   8      149.00      134.78     21.57 o
  -2   2   8       36.29       43.96     17.09 o
  -1   2   8       79.40      107.61     21.25 o
   0   2   8      259.45      263.77     33.95 o
   1   2   8      230.69      162.32     23.72 o
   2   2   8      161.83      114.41     31.58 o
   3   2   8        1.29       11.78     20.13 o
   4   2   8       94.93      100.77     33.14 o
   5   2   8       63.89       94.78     32.00 o
   6   2   8       85.37      106.28     35.12 o
  -8   3   8        0.18       29.17     20.29 o
  -7   3   8        6.56       37.61     19.36 o
  -6   3   8       17.40       24.71     18.18 o
  -5   3   8       12.35        6.44     18.94 o
  -4   3   8       89.51      140.20     35.11 o
  -3   3   8      165.82      175.84     33.32 o
  -2   3   8      368.20      417.57     32.04 o
  -1   3   8     1136.54     1177.72     57.99 o
   0   3   8      254.74      307.99     38.60 o
   1   3   8      743.05      724.75     42.85 o
   2   3   8      247.07      242.48     41.10 o
   3   3   8       72.98       97.30     33.54 o
   4   3   8      141.21      201.17     44.21 o
   5   3   8      128.77      109.23     34.93 o
   6   3   8       30.70       16.54     21.21 o
  -8   4   8        9.56       18.18     18.80 o
  -7   4   8       31.03       61.39     29.64 o
  -6   4   8       63.90       91.72     31.96 o
  -5   4   8      137.14      187.92     41.62 o
  -4   4   8      203.65      233.72     40.73 o
  -3   4   8      223.86      197.85     30.60 o
  -2   4   8       60.31       73.96     16.81 o
  -1   4   8      146.00      168.09     22.72 o
   0   4   8       31.96       12.79     11.98 o
   1   4   8       19.95       25.24     12.24 o
   2   4   8       27.41       40.46     24.28 o
   3   4   8       30.18       60.32     27.70 o
   4   4   8       33.35       31.97     24.98 o
   5   4   8       41.84       61.80     28.97 o
   6   4   8       41.13      100.65     32.16 o
  -7   5   8        3.82       -4.57     14.88 o
  -6   5   8       36.64       40.46     21.41 o
  -5   5   8        0.21       -3.54     13.93 o
  -4   5   8       99.97      101.25     32.28 o
  -3   5   8       31.18       28.16     13.27 o
  -2   5   8      100.36       94.61     18.43 o
  -1   5   8      180.95      242.37     30.74 o
   0   5   8      478.30      509.64     35.71 o
   1   5   8      252.29      258.98     39.71 o
   2   5   8      429.08      473.26     54.37 o
   3   5   8      297.54      325.20     47.73 o
   4   5   8      149.07      154.62     39.06 o
   5   5   8       12.06       -1.19     19.77 o
   6   5   8       14.39        4.34     24.89 o
  -7   6   8       25.77       20.70     19.78 o
  -6   6   8       86.42       15.05     20.30 o
  -5   6   8      230.15      274.27     45.74 o
  -4   6   8      139.04      122.54     35.06 o
  -3   6   8      191.55      221.00     23.57 o
  -2   6   8      144.08      155.33     32.89 o
  -1   6   8        1.60        6.82     10.10 o
   0   6   8       69.20       76.07     20.72 o
   1   6   8       27.04       28.64     21.06 o
   2   6   8       20.52       17.49     19.45 o
   3   6   8       28.09       27.60     21.81 o
   4   6   8       75.77       93.02     32.85 o
   5   6   8       10.73      -14.45     14.45 o
   6   6   8       40.65       72.81     33.08 o
  -7   7   8        0.19        1.68     18.05 o
  -6   7   8       13.18        4.86     14.90 o
  -5   7   8      140.79      158.62     41.81 o
  -4   7   8       16.40       18.62     19.22 o
  -3   7   8       85.94      112.33     19.37 o
  -2   7   8      118.29      146.97     33.40 o
  -1   7   8      232.97      269.20     26.01 o
   0   7   8      181.59      227.34     23.90 o
   1   7   8      162.04      155.61     36.37 o
   2   7   8       50.08       59.10     24.60 o
   3   7   8      253.31      285.66     45.04 o
   4   7   8       90.72       83.44     31.75 o
   5   7   8       13.80        5.28     14.19 o
  -7   8   8       45.05       53.89     26.93 o
  -6   8   8       50.01       -0.60     12.09 o
  -5   8   8       87.27       84.37     31.50 o
  -4   8   8       62.22       92.11     30.63 o
  -3   8   8       78.08      110.23     31.12 o
  -2   8   8      105.20      115.47     21.58 o
  -1   8   8       37.49       61.43     16.04 o
   0   8   8       42.64       36.72     19.64 o
   1   8   8       28.97       43.08     23.15 o
   2   8   8       87.39      136.06     36.30 o
   3   8   8       31.69       24.99     22.66 o
   4   8   8       22.04        4.31     17.59 o
   5   8   8       32.58      -11.55     13.96 o
  -6   9   8       10.54       -8.52     14.70 o
  -5   9   8       25.85       41.80     24.96 o
  -4   9   8       62.97       61.98     28.04 o
  -3   9   8      104.78      179.70     41.49 o
  -2   9   8      167.18      201.21     25.40 o
  -1   9   8      183.22      211.75     24.07 o
   0   9   8      250.73      254.88     40.77 o
   1   9   8       62.42       45.17     23.59 o
   2   9   8      143.34      212.40     44.89 o
   3   9   8       63.94       66.90     29.92 o
   4   9   8       50.16       -2.41     12.40 o
   5   9   8        2.73       11.25     18.65 o
  -6  10   8       38.38       -6.90     15.90 o
  -5  10   8       51.39       10.19     17.93 o
  -4  10   8       31.93       71.52     29.71 o
  -3  10   8       23.23       52.65     26.44 o
  -2  10   8       67.49       89.85     19.30 o
  -1  10   8       40.90       30.28     19.05 o
   0  10   8       14.61       19.67     18.63 o
   1  10   8        1.33        9.75     17.70 o
   2  10   8       32.79       44.67     22.15 o
   3  10   8       21.46       -4.22     18.07 o
   4  10   8        7.17      -12.45     12.45 o
  -6  11   8        9.60        3.77     19.00 o
  -5  11   8        6.25       -2.89     12.88 o
  -4  11   8       51.83       65.61     28.52 o
  -3  11   8      145.81      210.86     38.18 o
  -2  11   8       73.83      122.44     22.30 o
  -1  11   8      156.20      178.16     38.18 o
   0  11   8       95.63      111.70     32.99 o
   1  11   8      163.80      212.24     43.74 o
   2  11   8       71.69       58.92     25.42 o
   3  11   8       27.30       28.87     21.30 o
   4  11   8       16.22       -5.30     15.86 o
  -5  12   8       24.44       10.97     19.56 o
  -4  12   8       60.04       21.72     24.45 o
  -3  12   8       12.28       21.46     21.17 o
  -2  12   8        1.76       15.82     12.21 o
  -1  12   8       10.65       10.94     16.08 o
   0  12   8       10.67       22.22     19.34 o
   1  12   8       15.65       42.51     22.74 o
   2  12   8       11.68       39.00     23.57 o
   3  12   8        5.83       -5.27     16.87 o
   4  12   8        1.18        0.50     17.30 o
  -5  13   8        7.71       -7.32     19.65 o
  -4  13   8       64.78       46.49     26.74 o
  -3  13   8       70.72       71.34     32.50 o
  -2  13   8       72.14      116.45     33.92 o
  -1  13   8       44.94       72.20     28.02 o
   0  13   8       54.12      111.26     32.36 o
   1  13   8       48.04      124.92     36.56 o
   2  13   8       47.15       59.39     29.92 o
   3  13   8       14.88        7.51     19.65 o
  -4  14   8        2.62       15.20     25.59 o
  -3  14   8       29.84       18.24     22.93 o
  -1  14   8       19.95       38.97     23.31 o
   0  14   8       28.06       41.01     22.16 o
   1  14   8        7.25        4.90     17.26 o
   2  14   8        1.08        9.48     20.05 o
  -3  15   8        6.10       17.33     22.52 o
  -1  15   8       13.83       20.34     21.14 o
   0  15   8       43.69       -0.67     18.35 o
   1  15   8       26.91       46.82     24.73 o
  -2 -14   9       14.25      -21.79     21.79 o
  -1 -14   9       21.34       81.74     41.76 o
   0 -14   9       21.58       70.01     38.88 o
   1 -14   9        4.91        9.48     19.88 o
  -4 -13   9       17.07       42.60     26.94 o
  -3 -13   9       29.32       63.25     35.17 o
  -2 -13   9       15.77       -7.93     24.53 o
  -1 -13   9        2.48        3.50     28.86 o
   0 -13   9        1.85      -14.17     24.12 o
   1 -13   9       26.37       15.57     19.71 o
   2 -13   9       16.90      -11.30     22.37 o
  -4 -12   9       58.29       67.22     31.87 o
  -3 -12   9       29.58       92.60     36.45 o
  -2 -12   9       21.08       46.95     31.37 o
  -1 -12   9       52.20       27.83     32.16 o
   0 -12   9       49.29       -0.61     15.26 o
   1 -12   9        9.56       22.02     18.59 o
   2 -12   9        0.53       -8.03     21.02 o
   3 -12   9        6.16      -18.70     19.42 o
  -5 -11   9        2.95       18.35     22.71 o
  -4 -11   9        9.10       30.69     23.71 o
  -3 -11   9        3.36       24.68     24.36 o
  -2 -11   9        5.96       -9.96     23.87 o
  -1 -11   9       10.97       -1.40     24.02 o
   0 -11   9       58.38       39.67     35.14 o
   1 -11   9       59.55      -20.71     23.83 o
   2 -11   9       53.42        8.92     18.04 o
   3 -11   9       28.21      106.70     51.86 o
  -5 -10   9       17.62       38.02     26.22 o
  -4 -10   9       11.11       -8.59     18.29 o
  -3 -10   9       64.51       92.62     35.96 o
  -2 -10   9      103.26      139.42     45.16 o
  -1 -10   9      158.21      145.50     48.86 o
   0 -10   9      109.29      149.86     50.44 o
   1 -10   9       42.15       58.73     36.56 o
   2 -10   9        0.55        5.70     27.74 o
   3 -10   9        4.41       31.29     35.98 o
   4 -10   9        1.88       67.70     42.56 o
  -6  -9   9       12.16       18.06     22.04 o
  -5  -9   9        1.39      -11.50     18.83 o
  -4  -9   9        5.86       -9.92     18.40 o
  -3  -9   9       10.24       32.82     25.98 o
  -2  -9   9       21.19       18.67     26.56 o
  -1  -9   9       53.24      127.36     45.27 o
   0  -9   9       62.89       54.68     37.22 o
   1  -9   9       68.66       66.69     40.43 o
   2  -9   9       97.77       83.23     39.28 o
   3  -9   9       71.44       64.93     41.81 o
   4  -9   9       30.21       85.03     40.25 o
  -6  -8   9       30.49       78.13     31.14 o
  -5  -8   9       47.16       37.79     23.30 o
  -4  -8   9       42.43       46.03     27.63 o
  -3  -8   9      302.15      415.86     58.90 o
  -2  -8   9      161.20      166.58     46.75 o
  -1  -8   9       86.18       79.29     39.69 o
   0  -8   9       48.60       43.78     36.13 o
   1  -8   9       23.77        0.97     30.14 o
   2  -8   9       13.70       50.48     34.07 o
   3  -8   9        4.28       -5.40     29.41 o
   4  -8   9        0.84       11.81     31.03 o
  -7  -7   9        3.98       27.16     20.11 o
  -6  -7   9        0.72       23.89     19.23 o
  -5  -7   9        8.18       16.28     20.08 o
  -4  -7   9        8.44       31.67     25.41 o
  -3  -7   9       13.67       -4.96     18.96 o
  -2  -7   9       90.29       75.22     36.25 o
  -1  -7   9      195.23      166.35     47.67 o
   0  -7   9      143.52      186.64     50.66 o
   1  -7   9      183.52      191.48     49.86 o
   2  -7   9      177.43      181.92     50.01 o
   3  -7   9      149.06      145.25     48.89 o
   4  -7   9       40.57       26.49     39.37 o
   5  -7   9       33.60       64.92     30.14 o
  -7  -6   9        6.73        6.83     20.57 o
  -6  -6   9       36.11       48.78     25.10 o
  -5  -6   9       67.10      111.79     34.93 o
  -4  -6   9      203.12      189.72     45.94 o
  -3  -6   9      140.56      162.10     41.10 o
  -2  -6   9      162.57      139.49     41.16 o
  -1  -6   9        5.69       26.39     28.85 o
   0  -6   9       12.41       49.20     34.22 o
   1  -6   9       75.25       45.66     34.89 o
   2  -6   9       64.86       75.74     38.95 o
   3  -6   9       20.37       27.57     29.50 o
   4  -6   9        4.03      -12.85     25.70 o
   5  -6   9        7.50       19.08     22.59 o
  -7  -5   9        6.05        4.57     17.68 o
  -6  -5   9       16.02       -4.74     14.16 o
  -5  -5   9       11.37       13.26     22.56 o
  -4  -5   9       29.91       31.68     23.21 o
  -3  -5   9       13.32       32.70     24.38 o
  -2  -5   9       55.82       46.02     28.32 o
  -1  -5   9      136.54      172.70     42.68 o
   0  -5   9      121.84      146.30     44.82 o
   1  -5   9      136.00      166.16     45.22 o
   2  -5   9      382.43      349.25     57.81 o
   3  -5   9      179.03      227.37     53.09 o
   5  -5   9       13.92       19.26     23.65 o
  -7  -4   9       27.25        1.94     17.50 o
  -6  -4   9       76.90       76.04     28.13 o
  -5  -4   9      102.40      157.82     41.23 o
  -4  -4   9      132.47      176.98     41.58 o
  -3  -4   9      106.04       97.23     36.27 o
  -2  -4   9      137.50      132.71     38.93 o
  -1  -4   9       25.50       58.82     28.69 o
   0  -4   9      138.53      139.87     40.67 o
   1  -4   9       73.46       68.96     33.60 o
   2  -4   9       63.87       85.00     36.01 o
   3  -4   9        6.52       25.84     24.27 o
   4  -4   9       54.29       57.12     28.03 o
   5  -4   9        2.50       -3.03     18.83 o
  -7  -3   9       12.31       37.43     21.16 o
  -6  -3   9        0.71       -3.15     13.46 o
  -5  -3   9       43.17       56.63     25.56 o
  -4  -3   9       51.89       64.02     28.45 o
  -3  -3   9       19.33       30.32     23.16 o
  -2  -3   9       60.02       30.25     26.71 o
  -1  -3   9      108.50       74.38     32.55 o
   0  -3   9      193.33      259.07     46.93 o
   1  -3   9      184.66      190.00     44.22 o
   2  -3   9       80.86      116.69     38.74 o
   3  -3   9       37.35       31.96     29.13 o
   4  -3   9       28.21       36.99     25.09 o
   5  -3   9       28.81       59.94     27.76 o
  -7  -2   9       79.53       80.91     29.82 o
  -6  -2   9       66.20       61.37     28.37 o
  -5  -2   9      126.04      142.75     39.20 o
  -4  -2   9      256.08      294.16     47.68 o
  -3  -2   9       73.88      104.10     34.07 o
  -2  -2   9       49.63       46.88     26.38 o
  -1  -2   9      297.66      292.67     47.03 o
   0  -2   9       39.78       82.03     32.38 o
   1  -2   9      165.53      167.73     40.72 o
   2  -2   9       49.26       66.94     30.00 o
   3  -2   9       18.34       30.67     23.99 o
   4  -2   9       41.95       66.52     29.09 o
   5  -2   9        7.80       -9.99     18.23 o
   6  -2   9        4.11       26.50     25.63 o
  -7  -1   9        3.00       -7.20     16.04 o
  -6  -1   9        0.67        1.00     12.59 o
  -5  -1   9       11.53       22.66     16.91 o
  -4  -1   9        9.20       19.69     20.08 o
  -3  -1   9      108.47      149.56     39.55 o
  -2  -1   9      110.35      148.43     37.49 o
  -1  -1   9       48.88       79.12     30.37 o
   0  -1   9      121.08      181.86     39.16 o
   1  -1   9      181.00      210.32     41.13 o
   2  -1   9        2.85        4.02     13.55 o
   3  -1   9       33.49       62.76     27.81 o
   4  -1   9       86.58       56.77     28.41 o
   5  -1   9       74.85       96.64     33.94 o
   6  -1   9       47.49       42.65     27.87 o
  -7   0   9       88.08       69.50     29.09 o
  -6   0   9       67.83       93.59     31.31 o
  -5   0   9      155.25      191.73     41.48 o
  -4   0   9       72.02      108.33     34.38 o
  -3   0   9       93.05       67.01     28.62 o
  -2   0   9       24.57       19.43     19.91 o
  -1   0   9      188.61      220.76     43.00 o
   0   0   9       84.11       71.34     27.39 o
   1   0   9       66.25      114.82     22.98 o
   2   0   9       26.72       17.47     16.91 o
   3   0   9      107.37      101.28     33.15 o
   4   0   9       16.16      -14.19     15.51 o
   5   0   9        3.15       13.62     22.03 o
   6   0   9        1.62      -19.32     19.32 o
  -7   1   9        2.32        9.03     18.54 o
  -6   1   9        1.15       19.39     15.10 o
  -5   1   9       11.43       14.93     17.44 o
  -4   1   9       10.82       14.10     18.64 o
  -3   1   9      124.88       96.59     30.89 o
  -2   1   9      113.00      106.31     31.32 o
  -1   1   9       44.66       64.06     28.01 o
   0   1   9      121.43      159.68     25.28 o
   1   1   9      152.82      164.56     25.47 o
   2   1   9        3.65       -7.42     15.82 o
   3   1   9       27.19       24.07     22.95 o
   4   1   9       84.36      127.61     36.81 o
   5   1   9       80.61       91.79     33.74 o
   6   1   9       53.29       62.67     33.39 o
  -7   2   9       70.91       82.46     28.09 o
  -6   2   9       64.00       80.30     29.44 o
  -5   2   9      135.40      241.13     49.61 o
  -4   2   9      277.70      375.19     50.28 o
  -3   2   9       56.34       69.79     17.42 o
  -2   2   9       30.62       40.72     14.40 o
  -1   2   9      259.90      293.29     28.93 o
   0   2   9       44.13       64.70     17.45 o
   1   2   9      146.29      170.24     39.56 o
   2   2   9       45.39       30.90     22.22 o
   3   2   9       21.39        0.34     18.89 o
   4   2   9       42.68       48.29     28.93 o
   5   2   9        6.65        2.76     21.52 o
   6   2   9        4.03        8.03     23.44 o
  -7   3   9        9.36      -12.57     12.57 o
  -6   3   9        0.33       -9.28     13.35 o
  -5   3   9       43.09        6.25     20.17 o
  -4   3   9       55.46       29.22     22.53 o
  -3   3   9       24.30       52.74     16.15 o
  -2   3   9       48.61       55.33     16.59 o
  -1   3   9       80.20       85.60     18.40 o
   0   3   9      204.25      206.82     24.93 o
   1   3   9      206.71      233.17     26.21 o
   2   3   9       78.61       62.60     26.62 o
   3   3   9       29.94       63.63     28.89 o
   4   3   9       30.04       57.14     28.20 o
   5   3   9       29.80       48.59     28.82 o
  -7   4   9       27.60       22.34     17.96 o
  -6   4   9       81.05      127.57     37.24 o
  -5   4   9       94.36       96.07     32.86 o
  -4   4   9      122.73      126.89     35.95 o
  -3   4   9       75.97       72.87     17.60 o
  -2   4   9      115.85      124.02     22.22 o
  -1   4   9       12.99       28.15     13.21 o
   0   4   9      144.31      167.17     33.96 o
   1   4   9       62.40      117.48     33.28 o
   2   4   9       56.53       61.76     28.70 o
   3   4   9        8.56       -9.34     17.20 o
   4   4   9       55.08       80.41     31.75 o
   5   4   9        2.25       -7.27     15.96 o
  -7   5   9        4.97       10.59     16.82 o
  -6   5   9       14.05       10.85     15.04 o
  -5   5   9       11.47        3.73     16.46 o
  -4   5   9       33.49       16.94     19.45 o
  -3   5   9       18.50       26.54     13.80 o
  -2   5   9       43.35       30.37     13.14 o
  -1   5   9      126.97      160.05     24.70 o
   0   5   9      115.52      144.17     23.16 o
   1   5   9      133.11      166.14     38.51 o
   2   5   9      374.42      426.41     52.67 o
   3   5   9      186.86      176.22     42.24 o
   4   5   9       60.04       64.08     28.48 o
   5   5   9       13.91        5.35     15.39 o
  -7   6   9       11.50       27.76     22.09 o
  -6   6   9       36.63       -9.93     12.86 o
  -5   6   9       63.92       79.88     31.33 o
  -4   6   9      181.24      146.89     38.77 o
  -3   6   9      146.07      202.82     25.01 o
  -2   6   9      162.48      212.68     24.95 o
  -1   6   9       16.85       20.02     12.52 o
   0   6   9        4.24       11.91     11.37 o
   1   6   9       67.86       72.56     27.93 o
   2   6   9       59.62       70.86     27.66 o
   3   6   9       22.92       37.28     22.85 o
   4   6   9        3.90       -0.12     17.87 o
   5   6   9        7.39        8.74     15.01 o
  -7   7   9        5.35      -12.66     15.72 o
  -6   7   9        0.40       -2.19     15.97 o
  -5   7   9        8.23      -16.55     16.55 o
  -4   7   9       10.27       39.04     25.68 o
  -3   7   9       18.46       35.97     14.28 o
  -2   7   9      106.10      119.58     21.98 o
  -1   7   9      190.55      215.61     26.77 o
   0   7   9      124.81      133.40     34.60 o
   1   7   9      149.33      197.79     41.98 o
   2   7   9      143.15      128.28     36.35 o
   3   7   9      157.11      106.15     34.89 o
   4   7   9       44.62        3.23     12.39 o
   5   7   9       35.77       -7.46     15.20 o
  -6   8   9       25.52       12.39     18.30 o
  -5   8   9       38.10       -7.33     19.51 o
  -4   8   9       40.82       49.60     26.40 o
  -3   8   9      307.66      375.21     51.56 o
  -2   8   9      166.31      199.83     25.43 o
  -1   8   9       90.51      126.37     22.03 o
   0   8   9       38.39       27.70     19.93 o
   1   8   9       31.31       46.58     22.84 o
   2   8   9       16.85       36.11     21.34 o
   3   8   9        3.32       -0.79     16.60 o
   4   8   9        1.13       12.41     16.53 o
  -6   9   9       13.53       -5.36     15.34 o
  -5   9   9        1.40        1.32     12.80 o
  -4   9   9        5.43       -4.19     17.33 o
  -3   9   9        8.83       24.64     20.09 o
  -2   9   9       26.17       29.89     16.78 o
  -1   9   9       53.53       78.21     20.55 o
   0   9   9       50.77       47.61     23.23 o
   1   9   9       58.30       59.11     26.81 o
   2   9   9      101.76      147.17     38.55 o
   3   9   9       70.65        9.00     13.60 o
   4   9   9       28.83       11.50     18.39 o
  -5  10   9       14.97       12.76     20.36 o
  -4  10   9       14.98       28.57     25.29 o
  -3  10   9       58.83      111.83     36.43 o
  -2  10   9      107.77      148.36     25.33 o
  -1  10   9      160.67      217.20     37.56 o
   0  10   9      105.01      141.44     37.81 o
   1  10   9       43.09       55.12     24.96 o
   2  10   9        1.60        9.80     17.34 o
   3  10   9        3.87       10.24     19.21 o
   4  10   9        2.16        9.26     17.31 o
  -5  11   9        2.97       -0.16     19.21 o
  -4  11   9        7.73        0.30     18.28 o
  -3  11   9        2.69       15.62     19.92 o
  -2  11   9        9.98       12.37     13.23 o
  -1  11   9        9.40        0.07     15.47 o
   0  11   9       55.06       63.65     25.72 o
   1  11   9       59.01       55.17     27.93 o
   2  11   9       54.37       69.69     27.66 o
   3  11   9       24.32      114.50     35.90 o
  -4  12   9       59.95       38.43     29.24 o
  -3  12   9       25.86       99.58     33.63 o
  -1  12   9       52.67       82.46     27.39 o
   0  12   9       48.53      107.86     33.17 o
   1  12   9       11.24       22.61     22.83 o
   2  12   9        0.42       19.00     20.01 o
   3  12   9        4.79        3.79     16.47 o
  -4  13   9       16.56       19.13     27.81 o
  -3  13   9       26.32       14.04     20.60 o
  -1  13   9        1.53       28.28     19.90 o
   0  13   9        2.95        2.05     20.33 o
   1  13   9       34.69       28.41     24.19 o
   2  13   9       17.03       23.36     23.76 o
  -1  14   9       24.05       45.41     21.07 o
   0  14   9       21.16       18.78     22.50 o
   1  14   9        3.91       -2.18     18.40 o
  -2 -13  10        1.51       -5.32     22.96 o
  -1 -13  10        8.23       34.35     32.34 o
   0 -13  10        4.95       17.53     20.38 o
  -3 -12  10       18.33       17.25     26.29 o
  -2 -12  10       29.95        4.52     28.88 o
  -1 -12  10       24.95       21.36     32.19 o
   0 -12  10        9.04       -3.06     18.89 o
   1 -12  10        4.75      -13.24     19.73 o
  -4 -11  10        1.40        8.29     22.62 o
  -3 -11  10        5.80        3.26     22.30 o
  -2 -11  10        8.16       22.45     26.35 o
  -1 -11  10        0.85        9.79     16.17 o
   0 -11  10        1.69       -2.91     13.85 o
   1 -11  10       32.11        9.22     16.50 o
   2 -11  10       12.40       10.57     22.97 o
  -5 -10  10       18.04       56.47     31.86 o
  -4 -10  10       23.06       23.19     27.74 o
  -3 -10  10       19.38       44.23     26.37 o
  -2 -10  10       23.00       25.68     28.87 o
  -1 -10  10       77.95       -9.38     21.97 o
   0 -10  10       60.96      -11.57     19.50 o
   1 -10  10       55.88       10.77     15.46 o
   2 -10  10       19.95       15.95     18.45 o
   3 -10  10       33.24       47.81     45.55 o
  -5  -9  10        0.82       -4.29     16.69 o
  -4  -9  10        8.00       10.44     22.31 o
  -3  -9  10        7.95       24.37     26.13 o
  -2  -9  10        1.20       13.44     28.08 o
  -1  -9  10        3.53      -14.35     23.43 o
   0  -9  10        9.91       17.50     29.96 o
   1  -9  10        2.64       17.47     32.16 o
   2  -9  10       45.30       48.43     39.26 o
   3  -9  10       27.84       79.77     44.52 o
  -6  -8  10       39.08       59.79     29.05 o
  -5  -8  10       17.79       48.60     26.87 o
  -4  -8  10       67.54      123.91     40.03 o
  -3  -8  10       99.06      100.32     37.36 o
  -2  -8  10      122.38      101.33     41.23 o
  -1  -8  10       82.02       94.16     40.57 o
   0  -8  10      114.33      151.86     47.86 o
   1  -8  10       37.25       34.09     35.27 o
   2  -8  10       60.37       95.72     42.38 o
   3  -8  10       29.65       59.21     39.06 o
   4  -8  10        4.31       10.21     35.19 o
  -6  -7  10       13.19       18.52     20.53 o
  -5  -7  10        6.54       29.53     23.22 o
  -4  -7  10        4.17       13.43     20.55 o
  -3  -7  10       44.74       21.30     23.93 o
  -2  -7  10       12.01       30.36     29.39 o
  -1  -7  10        5.18        0.37     28.70 o
   0  -7  10        3.31        4.56     30.85 o
   1  -7  10       47.55       27.53     34.90 o
   2  -7  10       15.42       54.92     34.33 o
   3  -7  10       14.70       12.37     33.26 o
  -6  -6  10       26.05        8.58     19.19 o
  -5  -6  10       22.02       35.49     23.77 o
  -4  -6  10       36.53       57.75     28.63 o
  -3  -6  10      170.32      149.33     42.87 o
  -2  -6  10      166.03      143.90     43.91 o
  -1  -6  10      126.88      147.26     47.86 o
   0  -6  10      223.05      236.96     53.55 o
   1  -6  10      250.47      308.51     55.52 o
   2  -6  10       84.34       94.46     40.62 o
   3  -6  10       54.96       54.95     36.51 o
  -6  -5  10       16.23        2.96     18.03 o
  -5  -5  10       27.79       14.31     22.29 o
  -4  -5  10       47.14       60.66     27.90 o
  -3  -5  10        3.66       -8.42     20.60 o
  -2  -5  10       30.09       -1.59     22.02 o
  -1  -5  10       16.73        5.38     22.15 o
   0  -5  10        9.71      -11.95     22.33 o
   1  -5  10       14.62       20.74     29.51 o
   2  -5  10       80.17      110.45     40.92 o
   3  -5  10       29.35       34.46     32.97 o
   4  -5  10       23.00        4.25     20.97 o
  -7  -4  10       24.41       54.50     26.31 o
  -6  -4  10       14.68       14.34     20.00 o
  -5  -4  10      114.71      136.72     37.94 o
  -4  -4  10      131.65      152.07     42.74 o
  -3  -4  10      201.11      219.93     50.14 o
  -2  -4  10       95.26       99.13     36.15 o
  -1  -4  10      208.27      220.38     48.65 o
   0  -4  10       73.37      105.12     38.76 o
   1  -4  10      275.71      305.17     53.42 o
   2  -4  10       80.99      118.03     39.56 o
   3  -4  10       26.06       53.24     32.57 o
   4  -4  10       35.19       57.59     26.88 o
   5  -4  10        0.42       10.29     24.69 o
  -7  -3  10       32.08       57.92     26.22 o
  -6  -3  10       24.32       39.20     21.82 o
  -5  -3  10       48.39       52.43     25.50 o
  -4  -3  10       43.05       32.92     24.52 o
  -3  -3  10       14.40       10.94     22.61 o
  -2  -3  10       11.16       20.91     26.70 o
  -1  -3  10       28.05       32.34     25.63 o
   0  -3  10       10.36       16.32     23.44 o
   1  -3  10       41.69       77.94     34.32 o
   2  -3  10       62.23       56.50     31.40 o
   3  -3  10       61.44       95.27     34.89 o
   4  -3  10       32.53       44.75     28.93 o
   5  -3  10       35.44       30.89     27.45 o
  -7  -2  10        1.68       24.13     18.59 o
  -6  -2  10       36.39       52.48     27.14 o
  -5  -2  10      119.67      145.90     39.19 o
  -4  -2  10      270.92      259.62     54.02 o
  -3  -2  10      146.53      185.82     44.29 o
  -2  -2  10      230.91      272.97     47.30 o
  -1  -2  10      112.80      127.42     38.45 o
   0  -2  10       96.18      166.24     40.49 o
   1  -2  10       49.34       78.66     32.12 o
   2  -2  10      103.85      139.21     38.82 o
   3  -2  10       41.48       31.47     24.89 o
   4  -2  10       13.65       20.57     22.53 o
   5  -2  10        0.04       21.51     23.31 o
  -7  -1  10       34.74       39.73     24.00 o
  -6  -1  10       19.18       -4.30     15.74 o
  -5  -1  10        5.70        4.13     14.64 o
  -4  -1  10       35.39       42.39     27.49 o
  -3  -1  10       26.41       17.54     25.25 o
  -2  -1  10       23.91       66.13     29.63 o
  -1  -1  10       11.47       13.69     21.37 o
   0  -1  10      318.20      361.55     49.99 o
   1  -1  10      101.05      106.55     32.61 o
   2  -1  10       36.19       40.18     18.13 o
   3  -1  10       65.64       56.07     30.44 o
   4  -1  10       24.46       11.51     19.70 o
   5  -1  10       14.48       68.10     32.75 o
  -7   0  10       12.14        5.87     16.58 o
  -6   0  10       40.78       69.37     29.51 o
  -5   0  10      147.61      160.07     40.36 o
  -4   0  10       26.66       75.63     31.26 o
  -3   0  10       38.62       84.68     31.93 o
  -2   0  10      215.50      292.84     46.41 o
  -1   0  10      227.31      230.65     41.48 o
   0   0  10      157.63      174.85     40.52 o
   1   0  10       23.34       33.46     17.18 o
   2   0  10       22.46       74.23     30.20 o
   3   0  10       62.64       83.73     31.94 o
   4   0  10       11.01        0.26     17.44 o
   5   0  10       10.05       -9.24     21.24 o
  -7   1  10       37.04       21.36     19.74 o
  -6   1  10       17.67       17.21     17.54 o
  -5   1  10        9.54        8.78     19.40 o
  -4   1  10       34.05       37.41     25.83 o
  -3   1  10       23.93       24.30     22.76 o
  -2   1  10       24.91       56.01     26.47 o
  -1   1  10       12.72       -1.93     11.23 o
   0   1  10      318.46      310.96     33.58 o
   1   1  10      104.19       78.40     19.95 o
   2   1  10       33.04       43.36     25.49 o
   3   1  10       59.81      101.85     34.07 o
   4   1  10       18.42       -4.17     16.59 o
   5   1  10       17.53       15.46     26.99 o
  -7   2  10        3.98       20.44     19.29 o
  -6   2  10       39.09       43.40     23.74 o
  -5   2  10      128.66      106.62     34.85 o
  -4   2  10      278.59      289.54     46.74 o
  -3   2  10      144.37      177.09     27.52 o
  -2   2  10      237.58      243.20     28.12 o
  -1   2  10      153.06      175.71     27.57 o
   0   2  10      108.12      128.86     24.19 o
   1   2  10       43.36       58.44     22.16 o
   2   2  10       84.18       80.53     33.20 o
   3   2  10       31.22       17.82     22.37 o
   4   2  10       14.83       -0.38     13.99 o
   5   2  10        0.68        0.12     22.26 o
  -7   3  10       33.68       12.44     18.40 o
  -6   3  10       29.47       17.60     22.01 o
  -5   3  10       50.61       52.04     27.02 o
  -4   3  10       34.68       14.17     20.59 o
  -3   3  10       10.78        8.23     11.70 o
  -2   3  10       12.29        9.71     12.02 o
  -1   3  10       29.08       22.36     14.38 o
   0   3  10       13.24       22.31     16.81 o
   1   3  10       41.67       38.74     22.53 o
   2   3  10       66.36       90.21     34.40 o
   3   3  10       52.17       34.81     25.77 o
   4   3  10       27.32       -1.88     12.94 o
   5   3  10       33.65       -7.15     27.55 o
  -7   4  10       27.44       29.42     20.61 o
  -6   4  10       16.58        2.07     15.02 o
  -5   4  10      118.41       43.85     24.04 o
  -4   4  10      129.14      191.31     43.65 o
  -3   4  10      210.22      218.33     26.55 o
  -2   4  10       81.75       97.60     27.86 o
  -1   4  10      243.19      312.79     30.73 o
   0   4  10       84.10      119.61     34.22 o
   1   4  10      273.29      315.74     47.83 o
   2   4  10       82.37       95.35     32.39 o
   3   4  10       31.56       15.44     22.35 o
   4   4  10       26.37        2.40     13.92 o
   5   4  10        1.29      -11.17     20.27 o
  -6   5  10       23.06        9.60     15.71 o
  -5   5  10       29.62       11.53     17.18 o
  -4   5  10       44.15       25.73     23.62 o
  -3   5  10        2.15       -9.93      9.93 o
  -2   5  10       28.35       28.84     14.79 o
  -1   5  10       17.62       34.79     14.05 o
   0   5  10       12.07       -2.62     11.29 o
   1   5  10       11.82       15.22     19.28 o
   2   5  10       75.41       51.18     26.13 o
   3   5  10       32.65        1.95     18.90 o
   4   5  10       22.24        0.04     11.54 o
  -6   6  10       29.60       15.50     15.32 o
  -5   6  10       22.58        0.13     15.22 o
  -4   6  10       41.74       54.97     25.76 o
  -3   6  10      173.31      206.90     26.82 o
  -2   6  10      197.69      211.26     28.37 o
  -1   6  10      120.56      151.90     25.26 o
   0   6  10      229.40      299.82     45.37 o
   1   6  10      223.67      272.88     44.20 o
   2   6  10       74.26       66.57     28.22 o
   3   6  10       54.97        2.84     12.11 o
   4   6  10        0.48        1.25     15.05 o
  -6   7  10       13.06       -0.46     17.72 o
  -5   7  10        6.13        2.07     11.47 o
  -4   7  10        5.99       22.19     21.28 o
  -3   7  10       44.68       71.05     29.19 o
  -2   7  10       11.90       29.26     13.77 o
  -1   7  10        5.82       10.93     12.12 o
   0   7  10        5.22        6.98     17.74 o
   1   7  10       43.03       33.80     23.12 o
   2   7  10       17.64       18.40     19.67 o
   3   7  10       17.58      -10.63     10.63 o
   4   7  10       12.59       -6.25     17.11 o
  -6   8  10       34.91       -3.22     19.44 o
  -5   8  10       12.41      -10.59     14.84 o
  -4   8  10       67.06       36.05     27.15 o
  -3   8  10      104.40      172.56     43.25 o
  -2   8  10      126.93      139.41     24.99 o
  -1   8  10       80.23      126.98     33.58 o
   0   8  10      101.80       98.19     31.75 o
   1   8  10       37.23       43.39     23.02 o
   2   8  10       56.83       73.11     29.08 o
   3   8  10       25.20       -6.33     12.39 o
   4   8  10        3.47        1.25     17.44 o
  -5   9  10        0.69      -17.35     17.35 o
  -4   9  10       11.17       32.13     22.49 o
  -3   9  10        6.49       14.90     21.04 o
  -2   9  10        1.36        5.94     17.66 o
  -1   9  10        3.03      -11.70     14.54 o
   0   9  10        7.53       -6.74     15.80 o
   1   9  10        5.24       -0.12     15.81 o
   2   9  10       53.27      101.97     36.65 o
   3   9  10       32.97       62.04     31.23 o
  -5  10  10       16.51        0.03     18.65 o
  -4  10  10       18.62       52.73     30.30 o
  -3  10  10       14.99       48.75     26.01 o
  -2  10  10       25.62       51.12     20.06 o
  -1  10  10       67.63      100.56     31.00 o
   0  10  10       63.15       70.31     28.11 o
   1  10  10       63.51       87.28     32.23 o
   2  10  10       17.57      -12.95     13.01 o
   3  10  10       27.99       35.23     24.35 o
  -4  11  10        2.53       11.31     24.65 o
  -3  11  10        4.30       -6.99     20.18 o
  -1  11  10        0.77       13.42     18.19 o
   0  11  10        1.11       14.57     20.36 o
   1  11  10       32.99       73.01     28.07 o
   2  11  10       13.86       10.23     21.61 o
  -3  12  10       17.52       24.06     21.04 o
  -1  12  10       22.93       48.82     25.26 o
   0  12  10       10.46       28.29     20.40 o
   1  12  10        7.75       16.81     20.87 o
  -1  13  10        7.72       11.80     20.34 o
   0  13  10        5.96        2.20     18.59 o
  -2 -11  11       18.91       51.58     34.55 o
  -1 -11  11       12.80       -0.59     19.04 o
   0 -11  11        0.56      -11.79     19.45 o
  -3 -10  11        2.69      -12.51     19.95 o
  -2 -10  11       15.12       32.47     27.77 o
  -1 -10  11       31.26       13.71     18.53 o
   0 -10  11       31.25       34.79     21.57 o
   1 -10  11       61.25       11.23     20.74 o
  -4  -9  11       42.75      109.66     40.24 o
  -3  -9  11       45.00       39.51     30.89 o
  -2  -9  11       17.21        1.11     13.61 o
  -1  -9  11       16.74        8.72     15.30 o
   0  -9  11        8.60       18.13     19.72 o
   1  -9  11        5.41       22.86     18.59 o
   2  -9  11        3.86        4.19     38.05 o
  -5  -8  11        1.36       -0.31     23.24 o
  -4  -8  11        3.07       12.78     22.87 o
  -3  -8  11       32.09       53.72     32.23 o
  -2  -8  11       28.47       11.82     12.39 o
  -1  -8  11       47.30       -3.83     16.52 o
   0  -8  11       43.40        1.92     19.70 o
   1  -8  11        9.23       18.19     28.41 o
   2  -8  11       50.41      105.23     48.63 o
  -5  -7  11       19.97       41.35     26.82 o
  -4  -7  11       88.00       54.87     29.34 o
  -3  -7  11       22.97       35.43     25.89 o
  -2  -7  11       22.55       -8.59     23.48 o
  -1  -7  11       24.18       17.28     26.69 o
   0  -7  11       23.53       13.23     28.02 o
   1  -7  11        0.87       -7.09     27.48 o
   2  -7  11       16.21       79.68     36.47 o
   3  -7  11        0.93        2.75     29.58 o
  -5  -6  11        2.67      -17.08     17.08 o
  -4  -6  11       24.34       15.43     21.34 o
  -3  -6  11       12.07       -2.61     23.12 o
  -2  -6  11       29.11       30.08     27.75 o
  -1  -6  11       47.53       88.59     37.17 o
   0  -6  11       85.50       71.28     37.41 o
   1  -6  11      115.99      137.37     46.02 o
   2  -6  11       93.24      128.71     44.10 o
   3  -6  11       19.67       25.40     33.23 o
  -6  -5  11       29.00       18.12     22.04 o
  -5  -5  11       57.20       99.14     35.66 o
  -4  -5  11       32.18       66.16     30.31 o
  -3  -5  11       24.22       15.41     22.80 o
  -2  -5  11       10.62       16.00     24.89 o
  -1  -5  11       77.47       76.29     37.19 o
   0  -5  11       69.97       84.18     37.78 o
   1  -5  11       37.41       79.32     35.83 o
   2  -5  11        3.10      -19.21     23.65 o
  -6  -4  11        0.98       15.81     18.26 o
  -5  -4  11       14.08        5.31     16.36 o
  -4  -4  11       39.20       29.76     23.61 o
  -3  -4  11       43.62       70.86     31.82 o
  -2  -4  11       44.05       33.77     29.59 o
  -1  -4  11       64.37       61.34     32.09 o
   0  -4  11      121.97      153.44     44.52 o
   1  -4  11      131.63      155.46     46.10 o
   2  -4  11       66.93       75.48     35.42 o
   3  -4  11       64.08        0.78     14.85 o
   4  -4  11       20.31       60.27     34.29 o
  -6  -3  11       39.80       85.85     32.81 o
  -5  -3  11       71.54       17.29     20.39 o
  -4  -3  11       62.42       -1.32     14.74 o
  -3  -3  11       95.78      104.84     37.77 o
  -2  -3  11       87.71       75.16     33.55 o
  -1  -3  11       23.88       49.00     29.05 o
   0  -3  11       25.27       65.76     31.16 o
   1  -3  11        4.23       21.13     25.20 o
   2  -3  11        0.72       15.98     25.63 o
   3  -3  11        8.90       -8.53     12.88 o
   4  -3  11        4.10      -21.46     21.46 o
  -6  -2  11        5.33       11.88     16.95 o
  -5  -2  11       10.25       14.90     18.89 o
  -4  -2  11       41.29       21.25     23.65 o
  -3  -2  11       87.67      127.92     40.83 o
  -2  -2  11       88.99       82.92     36.54 o
  -1  -2  11       79.20      142.02     40.77 o
   0  -2  11       54.56       53.74     29.38 o
   1  -2  11       72.10      117.52     36.41 o
   2  -2  11      104.78        2.89     18.80 o
   4  -2  11       45.15       12.64     20.15 o
  -6  -1  11       17.05       19.54     20.70 o
  -5  -1  11       35.35        2.38     12.20 o
  -4  -1  11       52.19       26.76     24.18 o
  -3  -1  11      117.05      186.19     47.08 o
  -2  -1  11      162.91      199.89     46.38 o
  -1  -1  11       12.27       24.84     24.30 o
   0  -1  11        7.93        1.14     19.20 o
   1  -1  11        0.89       -6.84     11.07 o
   2  -1  11       11.03       13.06     20.41 o
   3  -1  11        3.94       -9.66      9.66 o
   4  -1  11        1.99      -13.38     13.38 o
  -6   0  11        8.06        3.76     14.79 o
  -5   0  11       61.20       -4.92     10.55 o
  -4   0  11        0.45       -4.75     18.20 o
  -3   0  11       63.99      116.17     36.25 o
  -2   0  11       33.44       51.93     27.53 o
  -1   0  11      102.08      109.50     35.41 o
   0   0  11      139.24      135.69     26.08 o
   1   0  11      111.54      105.39     23.89 o
   2   0  11      168.94       47.11     27.44 o
   3   0  11      113.39       -2.96     11.56 o
   4   0  11       63.30        9.22     16.53 o
  -6   1  11       21.35       17.15     20.26 o
  -5   1  11       43.14       15.31     13.54 o
  -4   1  11       56.28      103.08     35.24 o
  -3   1  11      115.19      114.42     23.96 o
  -2   1  11      164.44      191.28     30.23 o
  -1   1  11        9.10       31.19     15.74 o
   0   1  11       11.56       13.79     14.34 o
   1   1  11        0.57        3.62     16.39 o
   2   1  11       11.16       -0.18     18.52 o
   3   1  11        4.92       -3.40     12.37 o
   4   1  11        1.58       12.36     19.27 o
  -6   2  11        4.68      -15.11     15.11 o
  -5   2  11        9.23        6.49     12.99 o
  -4   2  11       44.94       43.26     28.50 o
  -3   2  11       80.59      103.56     23.41 o
  -2   2  11       97.92       92.91     21.73 o
  -1   2  11       85.60      107.86     22.64 o
   0   2  11       57.04       71.71     19.87 o
   1   2  11       72.37       62.60     27.54 o
   2   2  11       95.92        7.75     18.43 o
   4   2  11       37.85       15.62     18.94 o
  -6   3  11       48.62        2.01     14.12 o
  -5   3  11       74.32        3.90     13.07 o
  -4   3  11       54.73       43.20     25.13 o
  -3   3  11       99.47      115.41     23.73 o
  -2   3  11       83.28       70.81     36.09 o
  -1   3  11       26.65       50.99     16.77 o
   0   3  11       27.83       51.91     17.25 o
   1   3  11        5.67        7.72     15.56 o
   2   3  11        0.80       13.62     23.10 o
   3   3  11        7.94        3.40     12.78 o
   4   3  11        5.89        3.53     18.12 o
  -6   4  11        0.56      -15.71     15.71 o
  -5   4  11       10.97        6.96     14.40 o
  -4   4  11       34.06       29.06     22.63 o
  -3   4  11       36.75       51.49     17.56 o
  -2   4  11       51.51       82.06     22.34 o
  -1   4  11       83.71      100.75     21.88 o
   0   4  11      124.69      137.92     37.30 o
   1   4  11      129.95      188.68     44.05 o
   2   4  11       71.65      114.51     35.72 o
   3   4  11       53.25        6.79     15.56 o
   4   4  11       19.85       14.24     19.91 o
  -6   5  11       34.26      -11.33     17.01 o
  -5   5  11       55.91        7.65     14.87 o
  -4   5  11       35.08       22.59     22.73 o
  -3   5  11       23.27       28.82     14.88 o
  -2   5  11       14.44       29.23     15.44 o
  -1   5  11       72.08       93.39     22.06 o
   0   5  11       70.00      115.15     34.90 o
   1   5  11       37.19       42.81     27.09 o
   2   5  11        3.25       23.73     20.15 o
   3   5  11        0.85        2.87     15.93 o
  -5   6  11        3.79       10.74     16.71 o
  -4   6  11       21.80       15.51     17.26 o
  -3   6  11       11.61       13.52     19.33 o
  -2   6  11       28.91       41.16     19.05 o
  -1   6  11       53.03       76.66     21.04 o
   0   6  11       89.90      150.80     38.68 o
   1   6  11      108.11      139.51     39.55 o
   2   6  11       95.46      105.98     36.49 o
   3   6  11       17.18      -10.73     13.46 o
  -5   7  11       20.26      -10.68     16.53 o
  -4   7  11       92.56      104.86     34.02 o
  -3   7  11       25.03       48.21     25.25 o
  -2   7  11       22.02       25.78     14.83 o
  -1   7  11       24.32       53.57     25.96 o
   0   7  11       23.01       19.35     20.29 o
   1   7  11        0.42       18.88     20.55 o
   2   7  11       15.42       -3.52     18.19 o
   3   7  11        1.41       -1.66     17.21 o
  -5   8  11        2.11        8.07     19.82 o
  -4   8  11        2.78       10.21     21.17 o
  -3   8  11       36.46       23.74     22.31 o
  -2   8  11       25.23       23.98     14.92 o
  -1   8  11       41.38       66.98     26.53 o
   0   8  11       39.89       36.94     22.00 o
   1   8  11       15.95       26.55     21.13 o
   2   8  11       55.70       67.40     28.75 o
  -4   9  11       38.11       66.12     33.22 o
  -3   9  11       43.09       71.22     29.76 o
  -2   9  11       15.70       42.08     22.62 o
  -1   9  11       17.15       31.45     22.90 o
   0   9  11       11.09      -10.36     18.85 o
   1   9  11        6.08        8.48     19.73 o
   2   9  11        3.60       23.62     18.91 o
  -3  10  11        4.79        9.36     19.39 o
  -1  10  11       30.24       57.88     28.09 o
   0  10  11       36.68       75.57     30.63 o
   1  10  11       66.56       83.54     33.06 o
  -1  11  11       12.53       20.44     20.11 o
   0  11  11        1.14       19.17     20.68 o
  -2  -9  12       19.20       -3.31     18.99 o
  -1  -9  12       13.64       -2.39     19.78 o
   0  -9  12       15.10       10.97     21.31 o
  -3  -8  12        1.47        7.96     17.85 o
  -2  -8  12        3.87       28.21     17.52 o
  -1  -8  12        6.21       20.57     20.17 o
   0  -8  12        4.41        8.46     19.55 o
   1  -8  12        8.09       21.16     39.89 o
  -4  -7  12        5.00       -6.03     18.51 o
  -3  -7  12       23.85       -0.03     18.08 o
  -2  -7  12       20.48       20.85     18.18 o
  -1  -7  12       43.94       18.22     15.17 o
   0  -7  12       12.49        2.23     16.63 o
   1  -7  12        2.74       22.96     34.34 o
  -4  -6  12        4.86       -6.82     17.97 o
  -3  -6  12        2.22       24.64     18.49 o
  -2  -6  12        2.89       15.14     14.96 o
  -1  -6  12        0.67       11.70     14.83 o
   0  -6  12        2.57       -1.11     24.06 o
   1  -6  12       16.00       42.55     33.67 o
   2  -6  12        9.90       57.88     34.97 o
  -5  -5  12        7.49       44.07     22.16 o
  -4  -5  12       30.51        5.02     17.57 o
  -3  -5  12        5.61       19.96     15.47 o
  -2  -5  12       25.18       -3.39     11.04 o
  -1  -5  12       38.09       25.47     22.16 o
   0  -5  12       36.52       93.80     38.04 o
   1  -5  12       40.57       11.92     26.37 o
   2  -5  12       26.50       34.66     32.40 o
  -5  -4  12        3.52        6.93     18.41 o
  -4  -4  12        9.96      -16.11     16.11 o
  -3  -4  12        4.40        4.13     13.22 o
  -2  -4  12        0.76        4.22     18.82 o
  -1  -4  12        1.09      -12.98     21.39 o
   0  -4  12        1.40       -0.74     23.17 o
   1  -4  12       23.30       48.24     33.55 o
  -5  -3  12       47.82       36.04     23.87 o
  -4  -3  12       50.94        7.76     14.15 o
  -3  -3  12       65.65       10.40     12.88 o
  -2  -3  12       47.69       42.50     26.55 o
  -1  -3  12       42.12       27.51     25.92 o
   0  -3  12       39.51       33.17     28.34 o
   1  -3  12       19.58       39.89     25.97 o
   2  -3  12        4.23       -2.80     14.87 o
   3  -3  12       15.46        2.72     18.79 o
  -5  -2  12       10.29        5.40     14.62 o
  -4  -2  12        4.94       21.35     17.30 o
  -3  -2  12        4.38        2.11     18.86 o
  -2  -2  12        1.94       -6.49     19.29 o
  -1  -2  12       11.08      -19.33     19.33 o
   0  -2  12       12.53        0.37     22.27 o
   1  -2  12       24.07       36.19     29.04 o
   2  -2  12       46.34       -2.94     13.83 o
   3  -2  12       25.74        7.85     18.67 o
  -5  -1  12        8.51       -0.52     16.90 o
  -4  -1  12       31.58        1.72     13.44 o
  -2  -1  12      113.92      149.81     41.90 o
  -1  -1  12       69.56      120.31     36.70 o
   0  -1  12       72.23       89.95     24.21 o
   1  -1  12       10.11       19.78     21.42 o
   2  -1  12       36.03        5.90     14.75 o
   3  -1  12       15.47       -1.27     17.16 o
  -5   0  12        1.34      -10.47     14.34 o
  -4   0  12        5.47        9.14     15.21 o
  -3   0  12        3.52      -11.25     15.70 o
  -2   0  12        1.19       15.38     22.76 o
  -1   0  12       17.58       12.14     15.19 o
   0   0  12       37.77       30.32     17.40 o
   1   0  12       26.18       39.42     25.47 o
   2   0  12       33.07        1.99     14.10 o
   3   0  12       41.80        4.30     17.35 o
  -5   1  12        8.13        2.69     16.85 o
  -4   1  12       36.27        8.36     12.29 o
  -3   1  12      155.61      155.86     32.14 o
  -2   1  12      115.33      140.03     26.64 o
  -1   1  12       68.78       74.29     29.21 o
   0   1  12       66.86       53.93     19.73 o
   1   1  12       10.42       30.73     23.03 o
   2   1  12       31.65        5.08     17.33 o
   3   1  12       14.87       10.33     17.67 o
  -5   2  12       10.58       -0.94     14.90 o
  -4   2  12        5.33       -5.87     15.62 o
  -3   2  12        3.76       15.99     13.87 o
  -2   2  12        2.84       12.49     12.99 o
  -1   2  12       11.76       34.67     17.84 o
   0   2  12       12.96       10.66     20.64 o
   1   2  12       30.25       23.42     20.87 o
   2   2  12       45.86       10.14     18.95 o
   3   2  12       21.72       -3.75     16.39 o
  -5   3  12       42.26        5.88     16.53 o
  -4   3  12       46.72        2.31     15.42 o
  -3   3  12       61.11       76.32     20.89 o
  -2   3  12       49.80      134.81     26.27 o
  -1   3  12       47.51       46.55     18.56 o
   0   3  12       42.20       48.99     26.41 o
   1   3  12       18.91       29.92     24.07 o
   2   3  12        1.96       25.00     20.21 o
   3   3  12       13.84       -9.74     14.46 o
  -5   4  12        4.08       -1.72     16.28 o
  -4   4  12       10.42       10.97     15.65 o
  -3   4  12        4.17       22.47     21.60 o
  -2   4  12        1.59        5.76     12.44 o
  -1   4  12        2.79       14.31     13.30 o
   0   4  12        1.74       13.15     19.11 o
   1   4  12       27.81       74.08     30.52 o
   2   4  12       33.57       73.02     32.79 o
  -5   5  12        7.55       10.99     19.80 o
  -4   5  12       30.52       45.44     29.34 o
  -3   5  12        9.39        2.16     17.34 o
  -2   5  12       21.56       25.48     15.21 o
  -1   5  12       39.29       48.43     25.03 o
   0   5  12       37.51       68.78     29.69 o
   1   5  12       39.13       49.11     29.34 o
   2   5  12       29.75        6.33     19.78 o
  -4   6  12        5.18       11.01     22.00 o
  -3   6  12        2.02        3.59     17.19 o
  -2   6  12        4.07       15.41     13.61 o
  -1   6  12        1.32      -11.47     16.75 o
   0   6  12        3.08       25.42     22.57 o
   1   6  12       17.85       20.83     23.29 o
   2   6  12        7.84       36.62     26.67 o
  -4   7  12        9.36       49.95     31.12 o
  -3   7  12       28.40       40.82     22.12 o
  -2   7  12       19.61       27.04     15.77 o
  -1   7  12       42.27      101.13     33.53 o
   0   7  12        9.29       -9.64     17.94 o
   1   7  12        3.59       33.11     26.42 o
  -3   8  12        1.20        8.20     21.30 o
  -2   8  12        2.64       21.01     19.47 o
  -1   8  12        6.91       41.13     23.36 o
   0   8  12        4.09       35.24     21.63 o
   1   8  12        7.01       26.57     22.21 o
  -1   9  12       14.97       61.84     27.47 o
   0   9  12       22.52       35.38     24.56 o
  -2  -6  13        0.44       -8.39     16.34 o
  -1  -6  13        4.57       -6.95     20.20 o
  -3  -5  13       14.87       22.85     20.46 o
  -2  -5  13       42.01       28.60     23.49 o
  -1  -5  13       21.36      103.93     45.12 o
   0  -5  13       25.54       43.64     32.99 o
  -3  -4  13        2.97       18.35     19.22 o
  -2  -4  13        5.22       25.92     17.64 o
  -1  -4  13        3.59       -7.54     23.49 o
   0  -4  13        2.32       25.03     28.13 o
   1  -4  13       13.51        9.02     27.36 o
  -3  -3  13       27.46       -2.79     18.42 o
  -2  -3  13       26.41       13.60     18.61 o
  -1  -3  13       23.08       21.29     28.73 o
   0  -3  13       34.68       44.58     29.60 o
  -4  -2  13       10.47        2.70     17.40 o
  -3  -2  13       15.26       18.70     20.60 o
  -2  -2  13        0.37       44.14     27.53 o
  -1  -2  13       11.05       11.72     21.07 o
   0  -2  13        0.01      -18.83     18.83 o
   1  -2  13        1.02       16.53     17.50 o
  -4  -1  13        6.96       -3.28     18.67 o
  -3  -1  13       13.04       15.00     19.69 o
  -2  -1  13       12.23        5.59     22.94 o
  -1  -1  13       69.83      131.24     45.06 o
   0  -1  13       21.37       53.93     19.53 o
   1  -1  13       34.63       36.35     26.40 o
  -4   0  13       10.14       15.48     18.89 o
  -3   0  13        4.68       15.56     12.28 o
  -2   0  13       14.57       14.71     20.69 o
  -1   0  13        1.52       31.06     16.06 o
   0   0  13        8.12       18.10     25.93 o
   1   0  13        0.40      -15.79     15.79 o
  -4   1  13        7.63       -7.08     16.78 o
  -3   1  13       13.25       36.44     16.97 o
  -2   1  13       12.96       24.81     15.11 o
  -1   1  13       64.49       66.86     21.09 o
   0   1  13       22.80       32.12     26.12 o
   1   1  13       32.44       63.80     30.75 o
  -4   2  13        8.66       34.24     19.98 o
  -3   2  13       15.20       31.00     16.81 o
  -2   2  13        0.37       20.60     13.96 o
  -1   2  13       12.29       15.81     14.51 o
   0   2  13        0.00        3.94     18.07 o
   1   2  13        1.52       -4.25     16.91 o
  -3   3  13       25.30       68.73     32.45 o
  -2   3  13       26.88       46.36     17.29 o
  -1   3  13       20.98       22.66     24.06 o
   0   3  13       37.74       53.24     30.18 o
   1   3  13       11.82        0.51     17.69 o
  -3   4  13        1.76       -1.26     21.48 o
  -2   4  13        6.30       38.98     15.36 o
  -1   4  13        4.03       -2.13     16.89 o
   0   4  13        2.21        8.58     22.62 o
  -3   5  13       14.65       17.40     24.67 o
  -2   5  13       44.02       79.10     21.75 o
  -1   5  13       24.31       15.22     18.82 o
   0   5  13       23.08       15.88     22.86 o
  -1   6  13        4.77      -12.67     12.67 o
 
